# Supplementary material for: Genome-wide CRISPR interference screen identifies Clip2 as a novel regulator of osteocyte maturation and morphology
Source: J Biol Chem. 2026 Apr 27;302(6):113075. doi: 10.1016/j.jbc.2026.113075 (PMC13254583; doi:10.1016/j.jbc.2026.113075)
Supplement: Data S2 [file mmc2.xlsx]

## Sheet: Sheet1
ID	Name	OSTd01-1	OSTd01-2	OSTd07-1	OSTd07-2	OSTd10-1	OSTd10-2	OSTd14-1	OSTd14-2	logFC_14vs01	FDR_14vs01
ENSMUSG00000000001	Gnai3	255.542	262.119	278.423	265.518	269.721	270.507	278.772	291.439	0.176969	0.0010621
ENSMUSG00000000003	Pbsn	0	0	0	0	0	0	0	0
ENSMUSG00000000028	Cdc45	78.5783	79.2286	88.1187	93.1761	88.5499	86.2478	82.1014	81.6175	0.091489	0.163529
ENSMUSG00000000031	H19	0	0	0.149964	0.176003	0.0984982	0	0.0874349	0.0363391
ENSMUSG00000000037	Scml2	0.177111	0.125461	0	0.105602	0.0328327	0	0	0
ENSMUSG00000000049	Apoh	0.0885555	0.407748	0.239942	0.105602	0.492491	0.515682	0.641189	0.436069
ENSMUSG00000000056	Narf	20.4563	18.9132	35.0915	38.9671	40.2529	39.5786	70.0937	80.1639	1.96557	8.33e-214
ENSMUSG00000000058	Cav2	72.2613	72.5478	27.5033	24.0068	30.8628	29.4906	37.4804	38.3377	-0.895851	1.79e-49
ENSMUSG00000000078	Klf6	113.056	107.269	108.964	103.279	110.778	115.287	151.058	155.422	0.513401	2.89e-21
ENSMUSG00000000085	Scmh1	35.5108	35.1604	25.8537	27.9493	27.9078	26.4609	26.9008	26.9272	-0.354304	3.43e-07
ENSMUSG00000000088	Cox5a	69.339	71.5441	54.4068	56.145	48.0014	46.7015	41.5316	45.3148	-0.662421	5.63e-28
ENSMUSG00000000093	Tbx2	15.1135	15.6826	51.0177	50.3369	68.2921	71.1641	45.4953	52.1102	1.6982	5.51e-138
ENSMUSG00000000094	Tbx4	0.0295185	0	0	0	0	0	0	0
ENSMUSG00000000103	Zfy2	0	0	0	0	0	0	0	0
ENSMUSG00000000120	Ngfr	0.118074	0	1.10973	1.51363	0.525324	1.41813	0.990929	0.908476
ENSMUSG00000000125	Wnt3	0	0	0	0	0	0	0	0
ENSMUSG00000000126	Wnt9a	3.985	4.61069	0.929775	1.19682	2.42962	2.28834	2.56476	2.21668	-0.79262	5.66e-07
ENSMUSG00000000127	Fer	43.1561	43.9427	38.7506	39.1079	40.3514	40.2877	41.823	45.1694	0.0340293	0.696675
ENSMUSG00000000131	Xpo6	90.5333	88.9832	86.949	83.3551	74.793	75.1607	64.9641	61.413	-0.466492	7.16e-16
ENSMUSG00000000134	Tfe3	97.234	98.3301	92.6176	84.9743	97.6774	94.3376	84.4038	89.5758	-0.131938	0.0312484
ENSMUSG00000000142	Axin2	15.0544	13.0793	27.8633	26.6821	27.875	29.265	15.0679	14.7173	0.120188	0.229702
ENSMUSG00000000148	Brat1	33.5921	34.4077	25.5838	26.7525	24.1977	24.5916	29.0575	31.1426	-0.139924	0.0626492
ENSMUSG00000000149	Gna12	109.13	110.092	102.515	107.432	116.917	114.965	99.909	101.895	-0.0816699	0.200652
ENSMUSG00000000154	Slc22a18	0.0885555	0	0.0299927	0	0	0	0.0874349	0.0726781
ENSMUSG00000000157	Itgb2l	0.0885555	0	0	0	0	0	0	0
ENSMUSG00000000159	Igsf5	0.383741	0.690036	0	0.0704013	0.0328327	0.0966904	0.029145	0
ENSMUSG00000000167	Pih1d2	2.80426	3.01106	2.24946	2.35844	3.15194	3.02963	2.3316	2.25302	-0.299566	0.118598
ENSMUSG00000000168	Dlat	62.9039	59.5626	58.4859	60.5451	50.3654	53.3086	50.858	52.5463	-0.20724	0.00106331
ENSMUSG00000000171	Sdhd	130.974	125.9	132.598	142.211	130.018	129.049	122.351	130.821	0.0155939	0.86338
ENSMUSG00000000182	Fgf23	0	0	0	0	0	0	0	0
ENSMUSG00000000183	Fgf6	0	0	0	0	0	0	0	0
ENSMUSG00000000184	Ccnd2	19.6888	20.4815	5.54866	6.96973	5.2204	4.061	4.95464	5.52354	-1.90587	3.29e-87
ENSMUSG00000000194	Gpr107	82.6518	84.2157	75.3718	79.5886	79.5865	76.7077	72.2795	75.4399	-0.138638	0.0258954
ENSMUSG00000000197	Nalcn	0.20663	0.0313653	0.209949	0.0352006	0.590989	0.676833	0.757769	0.436069
ENSMUSG00000000202	Btbd17	0.236148	0.0940958	1.07974	1.33762	1.44464	1.09582	3.87628	4.21533	4.59685	1.24e-59
ENSMUSG00000000204	Slfn4	0	0	0	0	0	0	0	0
ENSMUSG00000000214	Th	0	0	0	0	0	0	0	0
ENSMUSG00000000215	Ins2	0	0	0	0	0	0	0	0
ENSMUSG00000000216	Scnn1g	0	0	0	0	0	0	0	0
ENSMUSG00000000223	Drp2	3.54222	3.48154	3.62912	3.44966	2.72512	2.15942	2.3316	3.45221
ENSMUSG00000000244	Tspan32	0.059037	0.156826	0.299927	0.176003	0.295495	0.225611	0.670334	0.508747
ENSMUSG00000000247	Lhx2	22.257	20.6697	23.1544	23.0212	31.4866	27.9435	23.6074	27.436	0.280541	0.000190401
ENSMUSG00000000248	Clec2g	0	0	0	0	0.0328327	0.0644603	0.0874349	0
ENSMUSG00000000253	Gmpr	5.96274	6.14759	3.62912	3.27366	2.65945	2.0305	2.85621	3.74292	-0.855001	5.81e-10
ENSMUSG00000000263	Glra1	0	0	0	0	0	0	0	0.0363391
ENSMUSG00000000266	Mid2	46.7278	46.1697	60.9453	58.2219	70.2949	69.5204	57.8819	57.3067	0.348777	2.01e-08
ENSMUSG00000000275	Trim25	81.7367	80.1069	60.2254	57.4474	80.867	82.1868	64.0024	66.0281	-0.278503	2.84e-06
ENSMUSG00000000276	Dgke	21.3714	19.8856	17.9956	18.1635	17.5983	14.8259	15.7674	14.1359	-0.420479	1.75e-07
ENSMUSG00000000278	Scpep1	504.855	505.42	576.281	564.301	655.965	609.053	597.18	618.527	0.304627	2.47e-09
ENSMUSG00000000282	Mnt	57.8858	53.0073	79.3908	75.5406	63.3343	62.6554	49.5756	43.4615	-0.211051	0.000920172
ENSMUSG00000000290	Itgb2	0.147593	0.0940958	0.119971	0.281605	0.590989	0.386762	0.0582899	0.0363391
ENSMUSG00000000295	Hddc2	19.984	18.8819	18.6855	19.3251	16.5149	15.7928	15.1554	17.0067	-0.241332	0.00466887
ENSMUSG00000000296	Tpd52l1	24.5889	23.618	10.8874	10.7714	7.94552	9.7335	7.92743	8.68503	-1.50391	8.15e-69
ENSMUSG00000000301	Pemt	11.099	12.1384	9.02782	10.1378	8.04402	8.08976	8.18974	6.43201	-0.612251	7.51e-10
ENSMUSG00000000303	Cdh1	0.20663	0.65867	0.32992	0.352006	0.426825	0.322301	0.757769	0.436069
ENSMUSG00000000305	Cdh4	0	0	0	0	0	0	0.029145	0.0363391
ENSMUSG00000000308	Ckmt1	0.059037	0	0	0.0352006	0	0	0	0
ENSMUSG00000000317	Bcl6b	0.118074	0.0940958	0.149964	0.211204	0.131331	0.193381	0.17487	0
ENSMUSG00000000318	Clec10a	0	0.0940958	0.359913	0.316806	0.393993	0.193381	0.437175	0.436069
ENSMUSG00000000320	Alox12	0.354222	0.345018	0.149964	0.246404	0.492491	0.225611	0.204015	0.327051
ENSMUSG00000000325	Arvcf	46.5212	44.6955	30.9225	32.103	39.3008	36.13	38.005	41.2812	-0.167269	0.0149559
ENSMUSG00000000326	Comt	111.226	112.821	101.166	104.475	96.0357	99.4944	100.23	107.564	-0.0720159	0.270631
ENSMUSG00000000339	Rtca	43.1265	42.2804	40.8201	40.5863	35.8862	35.4854	31.3017	34.3767	-0.344442	2.53e-07
ENSMUSG00000000340	Dbt	23.3491	23.1789	18.1756	17.1427	13.6584	13.4077	13.873	13.0094	-0.748958	4.09e-21
ENSMUSG00000000346	Dazap2	148.271	148.295	198.162	206.839	221.588	228.35	217.859	223.558	0.611402	3.98e-31
ENSMUSG00000000355	Mcts1	21.3714	22.8653	24.4141	24.8516	25.708	28.3947	21.3924	22.6756	0.031159	0.784222
ENSMUSG00000000359	Rem1	0	0.0313653	0	0.0352006	0	0	0.029145	0.0363391
ENSMUSG00000000365	Rnf17	0	0	0	0	0	0	0	0
ENSMUSG00000000374	Trappc10	89.5001	91.6493	90.0682	87.8256	133.728	131.789	94.8377	93.355	0.0937473	0.143822
ENSMUSG00000000378	Ccm2	86.8139	82.8984	74.1721	78.1806	67.1758	67.6188	68.1992	66.9729	-0.289784	8.53e-07
ENSMUSG00000000381	Wap	0	0	0	0	0	0	0	0
ENSMUSG00000000384	Tbrg4	60.3949	59.6881	69.4632	72.2317	66.0266	62.9132	47.856	49.3484	-0.267688	1.9e-05
ENSMUSG00000000385	Tmprss2	0.324704	0.219557	0.0299927	0.105602	0	0.128921	0.0582899	0
ENSMUSG00000000386	Mx1	0.059037	0.250922	0.0599855	0.0352006	0.0656655	0	0.0874349	0.181695
ENSMUSG00000000392	Fap	1.53496	1.69372	1.46964	1.37282	2.56095	2.70733	2.06929	2.39838
ENSMUSG00000000394	Gcg	0	0	0	0	0	0	0	0
ENSMUSG00000000399	Ndufa9	98.8575	99.0515	94.5671	96.7666	74.2676	75.0317	91.282	91.32	-0.0779313	0.230502
ENSMUSG00000000402	Egfl6	0	0	0	0	0.0328327	0	0	0
ENSMUSG00000000409	Lck	0.324704	0.0940958	0.239942	0.422408	0.755153	0.515682	0.378885	0.472408
ENSMUSG00000000411	Tssk3	0.0295185	0	0	0.0352006	0.0328327	0	0	0
ENSMUSG00000000416	Cttnbp2	1.38737	1.25461	0.419898	0.316806	0.689487	0.612372	0.495464	0.508747
ENSMUSG00000000420	Galnt1	82.15	81.2046	78.401	77.3006	81.7207	83.3793	78.7497	82.1263	0.0149861	0.884477
ENSMUSG00000000435	Myf5	0	0.0627305	0	0	0	0	0.029145	0
ENSMUSG00000000439	Mkrn2	29.4004	29.3579	44.4193	43.2264	34.4744	34.0672	60.6798	68.2084	1.16794	7.2e-79
ENSMUSG00000000440	Pparg	0	0.0313653	0.0299927	0	0	0.0644603	0.0582899	0
ENSMUSG00000000441	Raf1	253.682	259.046	354.514	343.241	313.979	301.577	322.46	327.269	0.379512	2.56e-13
ENSMUSG00000000486	Sept1	1.2693	1.16051	1.07974	0.950417	1.34614	1.19251	0.582899	0.654103
ENSMUSG00000000489	Pdgfb	16.0285	15.369	8.6979	10.9826	8.20818	9.4112	19.7311	19.6958	0.366579	6.93e-06
ENSMUSG00000000530	Acvrl1	0.0295185	0	0.479884	0.176003	0.787985	0.322301	3.40996	2.61641
ENSMUSG00000000531	Grasp	10.7743	10.3819	26.3936	26.9285	32.1104	32.907	32.9921	36.9568	1.75815	2.14e-114
ENSMUSG00000000532	Acvr1b	10.0363	11.1974	8.78787	9.29297	15.8254	15.5994	24.1903	24.7106	1.24255	1.65e-52
ENSMUSG00000000538	Tom1l2	81.3235	76.3117	82.2401	81.0319	92.063	91.2435	107.632	116.176	0.541678	3.79e-22
ENSMUSG00000000544	Gpa33	0.0885555	0.0940958	0.0299927	0.0352006	0	0.0644603	0.145725	0.218034
ENSMUSG00000000552	Zfp385a	33.2378	31.428	31.7923	31.5046	31.6507	32.5847	28.2706	30.7428	-0.0976406	0.225801
ENSMUSG00000000555	Itga5	178.203	178.406	116.972	120.245	115.144	115.706	82.8883	85.8692	-1.04203	2.52e-82
ENSMUSG00000000560	Gabra2	0	0	0	0	0	0	0	0
ENSMUSG00000000561	Wdr77	100.156	95.5386	92.4976	92.4721	78.3389	74.6772	54.0639	54.2905	-0.814879	1.95e-45
ENSMUSG00000000562	Adora3	0	0	0.0299927	0	0.0328327	0	0.0874349	0
ENSMUSG00000000563	Atp5f1	156.596	153.188	163.221	164.387	119.445	120.476	130.424	143.721	-0.140226	0.0154343
ENSMUSG00000000567	Sox9	19.2165	17.7841	25.0139	22.9156	37.4293	36.4845	24.5984	26.0914	0.488863	7.68e-11
ENSMUSG00000000568	Hnrnpd	191.575	190.45	175.608	164.774	176.213	178.362	97.0236	95.499	-0.950066	5.29e-70
ENSMUSG00000000579	Dynlt1c	0.118074	0.0627305	0.0899782	0.0704013	0.131331	0.0966904	0.17487	0.0726781
ENSMUSG00000000581	C1d	55.0225	52.8191	54.6468	50.8297	52.4995	53.9532	67.7912	67.954	0.369815	8.52e-10
ENSMUSG00000000594	Gm2a	31.8505	31.9926	40.1903	37.4535	33.1611	30.8765	46.6902	50.5113	0.642103	1.38e-23
ENSMUSG00000000600	Krit1	53.399	52.7564	45.289	44.212	49.8729	50.6013	41.415	38.0106	-0.376911	2.34e-09
ENSMUSG00000000605	Clcn4-2	89.2049	86.6936	77.8912	77.7582	101.913	101.267	66.2465	62.7212	-0.407991	2.07e-12
ENSMUSG00000000606	Vmn2r88	0	0	0	0	0	0	0	0
ENSMUSG00000000617	Grm6	0	0	0	0	0	0.0644603	0	0
ENSMUSG00000000627	Sema4f	2.65667	2.22693	0.299927	0.457608	0.755153	0.709063	0.641189	0.545086
ENSMUSG00000000628	Hk2	44.8091	44.7582	68.9833	64.8748	45.3092	41.4157	85.9194	74.7858	0.885151	1.09e-50
ENSMUSG00000000631	Myo18a	152.847	150.616	116.762	117.781	146.697	145.261	115.268	110.58	-0.387167	1.33e-12
ENSMUSG00000000632	Sez6	0	0	0	0	0.0328327	0.0322301	0.029145	0
ENSMUSG00000000673	Haao	0.177111	0.0627305	0.209949	0.387207	0.131331	0.418992	0.23316	0.654103
ENSMUSG00000000682	Cd52	0	0	0	0	0	0	0	0
ENSMUSG00000000686	Abhd15	1.47593	2.03874	2.57938	2.18244	2.52812	2.61064	1.83613	2.144	0.213107	0.421464
ENSMUSG00000000690	Hoxb6	6.28744	5.11254	2.84931	3.23846	3.8086	3.51308	3.55569	2.68909	-0.81238	3.42e-09
ENSMUSG00000000693	Loxl3	79.5229	81.9888	36.7411	37.1367	48.5596	50.279	46.2531	44.479	-0.791911	7.23e-41
ENSMUSG00000000701	Tcl1b5	0	0	0	0	0	0	0	0
ENSMUSG00000000706	Btn1a1	0.147593	0.188192	0.0599855	0.0704013	0.131331	0.0966904	0.11658	0
ENSMUSG00000000708	Kat2b	38.8759	40.1475	38.8106	40.0935	52.795	52.8574	57.095	55.6351	0.551933	7.45e-19
ENSMUSG00000000711	Rab5b	47.879	47.6752	43.5795	43.6488	55.4873	58.0142	50.5665	51.02	0.126325	0.0641458
ENSMUSG00000000724	Cryba1	0	0	0.0299927	0	0	0.0966904	0	0
ENSMUSG00000000730	Dnmt3l	0	0	0	0	0	0	0	0.0363391
ENSMUSG00000000731	Aire	0.0295185	0.0627305	0.359913	0.56321	0.623822	0.580142	1.02007	1.01749
ENSMUSG00000000732	Icosl	1.85967	1.09778	8.6979	8.34255	17.467	16.8241	12.7655	13.6271	3.17863	3.99e-126
ENSMUSG00000000738	Spg7	88.7917	88.3873	88.4786	86.1712	114.849	112.386	120.427	115.449	0.451811	5.58e-16
ENSMUSG00000000739	Sult5a1	0	0.0627305	0.0599855	0	0.0984982	0	0.0874349	0.290712
ENSMUSG00000000740	Rpl13	31.6438	31.7103	37.401	35.9399	37.2323	36.6457	34.8282	38.265	0.241061	0.00048739
ENSMUSG00000000743	Chmp1a	121.734	117.62	115.322	116.127	145.35	141.104	124.449	136.78	0.162184	0.00478374
ENSMUSG00000000751	Rpa1	293.384	294.927	236.493	234.859	224.642	220.551	190.083	193.469	-0.579365	6.55e-29
ENSMUSG00000000753	Serpinf1	679.782	671.467	507.627	516.429	242.043	256.23	310.073	327.56	-1.04624	1.6e-95
ENSMUSG00000000759	Tubgcp3	95.758	98.236	109.054	107.08	125.454	124.215	102.969	104.511	0.134939	0.0251809
ENSMUSG00000000766	Oprm1	0	0	0	0	0	0	0	0
ENSMUSG00000000776	Polr3d	46.0784	43.6291	48.3483	49.2105	50.1027	47.6684	36.0232	36.8841	-0.262111	8.03e-05
ENSMUSG00000000782	Tcf7	110.931	110.625	614.641	612.913	483.166	493.83	382.265	390.136	1.83934	3.08e-268
ENSMUSG00000000787	Ddx3x	622.398	631.633	810.674	783.285	803.647	841.948	663.544	671.836	0.128524	0.017225
ENSMUSG00000000791	Il12rb1	9.18026	8.62544	2.24946	1.83043	2.82361	2.90071	2.38989	3.48855	-1.58699	2.44e-35
ENSMUSG00000000792	Slc5a5	0.619889	0.313653	0.239942	0.211204	0.229829	0.128921	0.11658	0.145356
ENSMUSG00000000794	Kcnn3	0	0	0	0	0	0	0	0
ENSMUSG00000000804	Usp32	79.7295	77.3781	71.2328	67.9724	107.199	111.645	86.9103	83.5798	0.156926	0.0102189
ENSMUSG00000000805	Car4	0	0	0	0	0	0	0	0
ENSMUSG00000000811	Txnrd3	24.9727	24.2453	44.2693	45.1624	35.0982	32.3913	43.2511	42.4804	0.83922	1.9e-36
ENSMUSG00000000817	Fasl	0.0295185	0	0	0	0	0	0	0
ENSMUSG00000000823	Znf512b	58.4466	59.8135	54.7368	51.6745	41.6647	43.3818	38.0342	39.9003	-0.564773	9.98e-20
ENSMUSG00000000826	Dnajc5	139.888	139.701	146.125	143.055	168.038	164.986	167.35	165.67	0.290539	9.91e-08
ENSMUSG00000000827	Tpd52l2	99.0346	96.7304	113.822	125.596	124.173	126.987	124.449	130.821	0.419837	3.17e-14
ENSMUSG00000000838	Fmr1	162.706	163.005	170.059	151.856	183.338	188.321	171.839	172.429	0.117951	0.042331
ENSMUSG00000000861	Bcl11a	0	0	0.0299927	0	0	0	0	0
ENSMUSG00000000869	Il4	0.915074	0.972323	0.959768	0.352006	0.492491	0.741293	0.728624	1.01749
ENSMUSG00000000876	Pxmp4	18.7443	20.7952	18.7755	18.4803	20.6518	20.2083	29.1741	30.1614	0.623983	6.52e-18
ENSMUSG00000000881	Dlg3	22.5521	23.273	23.8742	21.402	24.723	23.4635	26.5802	28.0174	0.289259	9.79e-05
ENSMUSG00000000884	Gnb1l	9.53448	9.72323	10.6774	10.6306	9.29166	10.3459	12.0369	14.6083	0.496356	1.03e-07
ENSMUSG00000000889	Dbh	0	0	0	0	0	0	0.145725	0
ENSMUSG00000000901	Mmp11	27.4522	30.1106	29.123	31.1526	34.4087	33.4871	35.0031	34.7401	0.316713	5.37e-06
ENSMUSG00000000902	Smarcb1	87.5519	90.9279	97.4164	96.6609	79.3239	74.0971	81.431	85.1061	-0.0625893	0.360822
ENSMUSG00000000903	Vpreb3	0.0885555	0	0	0	0	0.0322301	0	0.0726781
ENSMUSG00000000915	Hip1r	38.7283	38.0461	38.0908	40.5511	45.736	39.0629	43.9506	43.1708	0.221247	0.000977058
ENSMUSG00000000916	Nsun5	28.3673	26.3154	30.5026	31.7862	24.9529	25.0106	22.1502	20.0228	-0.332025	7.43e-06
ENSMUSG00000000934	Top1mt	25.0022	25.8763	17.1558	19.0083	13.9867	13.9556	16.1172	17.2247	-0.574007	5.6e-14
ENSMUSG00000000938	Hoxa10	52.9562	58.0571	32.992	35.5878	37.4293	38.6117	39.0834	39.3552	-0.462107	1.72e-13
ENSMUSG00000000942	Hoxa4	2.30244	1.66236	3.44917	2.81605	4.66225	5.80142	4.6632	6.17764	1.46253	7.5e-22
ENSMUSG00000000948	Snrpn	0.0295185	0	0	0	0	0	0	0.0363391
ENSMUSG00000000957	Mmp14	637.393	641.231	487.022	495.519	686.992	703.809	451.018	472.044	-0.432628	1.23e-17
ENSMUSG00000000958	Slc7a7	2.92233	4.10885	3.62912	3.27366	3.5131	4.28661	2.41903	2.10766	-0.57864	0.000635806
ENSMUSG00000000959	Oxa1l	48.0856	46.0442	54.7668	56.3562	47.5746	47.2494	54.3845	54.872	0.252623	6.81e-05
ENSMUSG00000000976	Heatr6	57.5316	55.7674	54.2569	51.6041	47.509	47.0882	56.5121	52.4736	-0.0155312	0.880089
ENSMUSG00000000982	Ccl3	0	0	0	0	0.131331	0.0322301	0	0.0726781
ENSMUSG00000000983	Wfdc18	0	0	0	0	0	0.0322301	0	0
ENSMUSG00000001014	Icam4	0	0	0	0	0	0	0	0
ENSMUSG00000001016	Ilf2	74.5637	81.1733	71.6227	69.8029	66.7489	69.8427	63.2154	65.1923	-0.240398	6.45e-05
ENSMUSG00000001017	Chtop	108.51	101.874	120.361	117.641	130.74	131.853	97.1402	98.4425	-0.0677506	0.307839
ENSMUSG00000001018	Snapin	27.4522	28.7306	30.0527	31.1526	32.7999	30.4252	38.2673	41.0631	0.533978	1.49e-15
ENSMUSG00000001020	S100a4	202.674	211.245	74.352	80.6799	212.296	255.456	85.1033	92.5919	-1.18363	2.54e-107
ENSMUSG00000001021	S100a3	0.20663	0.219557	0.149964	0.176003	0.328327	0.290071	0.17487	0.181695
ENSMUSG00000001023	S100a5	0.0295185	0.0313653	0.0299927	0.0352006	0	0	0	0
ENSMUSG00000001025	S100a6	493.815	542.431	193.393	209.69	165.149	160.732	201.479	212.692	-1.28561	2.27e-139
ENSMUSG00000001027	Scn4a	0.118074	0	0.0299927	0	0	0.0966904	0.029145	0
ENSMUSG00000001029	Icam2	0	0	0.0599855	0.0352006	0.0656655	0.0322301	0.0874349	0.0726781
ENSMUSG00000001034	Mapk7	55.9671	54.4814	45.439	42.4168	45.9002	47.7973	51.6157	53.6001	-0.033139	0.702811
ENSMUSG00000001036	Epn2	68.8076	65.4593	82.3001	79.659	77.8792	84.8942	69.1902	71.4789	0.104161	0.111759
ENSMUSG00000001039	B9d1	10.6562	10.5387	9.02782	8.80016	7.51869	5.73696	10.3465	11.5558	0.0793759	0.509251
ENSMUSG00000001052	Sec24b	99.6545	100.588	93.4874	95.0065	97.3162	94.6599	96.8779	93.464	-0.0340527	0.646092
ENSMUSG00000001053	N4bp3	11.7484	12.7343	15.5662	16.0163	22.3263	20.6917	19.3523	20.2409	0.730955	1.08e-18
ENSMUSG00000001054	Rmnd5b	50.9785	50.2158	53.5071	53.0826	68.1607	67.5866	47.856	52.946	0.0292249	0.734233
ENSMUSG00000001056	Nhp2	99.3888	98.9574	108.214	109.791	85.6934	86.1189	64.1772	71.7333	-0.510291	5.2e-19
ENSMUSG00000001062	Vps9d1	65.1473	57.618	71.3227	68.7116	75.6466	77.9002	72.3961	68.4628	0.237195	9.94e-05
ENSMUSG00000001065	Zfp276	52.9857	56.5202	54.6168	51.6393	67.4056	63.59	51.1786	52.0375	-0.0469928	0.551934
ENSMUSG00000001076	C1ql4	0.324704	0.188192	0.509877	0.246404	0.72232	0.902444	0.23316	0.508747
ENSMUSG00000001082	Mfsd10	88.9393	86.0035	102.035	106.517	82.443	83.5083	78.2834	80.3456	-0.103896	0.104029
ENSMUSG00000001089	Luzp1	249.49	252.616	283.162	271.89	266.996	268.477	214.624	215.091	-0.186562	0.000592487
ENSMUSG00000001095	Slc13a2	0	0	0	0	0	0	0	0
ENSMUSG00000001098	Kctd10	178.528	171.348	151.643	154.883	142.954	138.944	176.56	190.199	0.104601	0.073251
ENSMUSG00000001100	Poldip2	89.5296	85.9094	90.3082	86.3472	100.008	102.041	84.2581	97.7157	0.08704	0.172998
ENSMUSG00000001103	Sebox	0	0	0.0299927	0	0.229829	0.0966904	0.029145	0
ENSMUSG00000001105	Ift20	59.893	58.2766	44.2093	46.7816	54.2397	58.0142	35.7026	34.2314	-0.716791	1.21e-30
ENSMUSG00000001119	Col6a1	1800.98	1879.06	684.434	629.035	669.623	680.249	528.631	542.687	-1.74257	1.52e-262
ENSMUSG00000001120	Pcbp3	19.0985	19.0701	21.0549	21.0852	25.7737	21.9165	23.724	25.1103	0.391362	2.66e-07
ENSMUSG00000001123	Lgals9	75.715	76.343	54.1969	53.9626	55.356	48.603	66.1299	65.7737	-0.166629	0.00703037
ENSMUSG00000001127	Araf	97.0273	95.8522	95.4969	94.5489	99.319	101.815	99.3843	103.167	0.10781	0.0816587
ENSMUSG00000001128	Cfp	9.26881	9.62913	7.10828	7.49774	11.9183	12.2474	5.53754	5.88693	-0.690253	3.59e-10
ENSMUSG00000001131	Timp1	205.833	214.538	151.223	159.248	116.885	120.251	172.684	180.496	-0.213784	8.77e-05
ENSMUSG00000001134	Uxt	4.87055	4.95571	4.01903	5.7025	3.7101	4.35107	3.93457	5.08747	-0.1017	0.616421
ENSMUSG00000001138	Cnnm3	21.9913	24.0258	22.7945	22.5284	20.5861	20.0794	22.4125	21.4037	-0.0287332	0.791285
ENSMUSG00000001143	Lman2l	38.7578	37.1678	38.9906	36.9959	38.3158	36.8713	46.9817	48.549	0.368155	1.03e-08
ENSMUSG00000001150	Mcm3ap	98.2966	94.8799	73.1823	76.3854	77.9777	73.1946	70.8806	66.2824	-0.454033	2.17e-15
ENSMUSG00000001151	Pcnt	110.252	106.14	90.6381	91.6625	95.7074	97.0127	87.8138	82.1626	-0.308606	5.59e-08
ENSMUSG00000001155	Ftcd	0.265667	0.125461	0.299927	0.140803	0.36116	0.290071	0.17487	0.290712
ENSMUSG00000001156	Mxd1	21.6961	21.1402	35.5414	35.9751	42.7154	47.1204	62.3119	63.7024	1.59377	1.44e-137
ENSMUSG00000001157	Gmcl1	48.4694	48.5534	42.4997	37.3831	42.9452	41.5769	46.1073	46.5867	-0.0278071	0.761113
ENSMUSG00000001158	Snrnp27	51.4508	53.8541	68.2035	74.3085	57.5558	59.9158	82.3637	84.9244	0.705533	1.24e-33
ENSMUSG00000001166	Oas1c	1.03315	1.38007	0.509877	0.492809	1.28048	0.676833	1.39896	1.30821
ENSMUSG00000001168	Oas1h	0	0	0	0	0	0	0	0
ENSMUSG00000001173	Ocrl	53.7237	55.5479	44.0293	41.8536	43.2735	38.4183	48.2641	44.8787	-0.189188	0.00334324
ENSMUSG00000001175	Calm1	648.433	638.847	514.825	512.416	398.294	402.941	435.572	460.27	-0.485711	6.64e-22
ENSMUSG00000001211	Agpat3	21.2238	22.4262	37.7609	38.0519	40.8767	40.062	56.8618	63.3026	1.49649	1.85e-120
ENSMUSG00000001225	Slc26a3	0	0	0	0	0	0	0.0582899	0
ENSMUSG00000001227	Sema6b	3.89644	3.07379	2.09949	2.56965	3.74293	4.28661	5.65412	5.12381	0.669219	1.43e-06
ENSMUSG00000001228	Uhrf1	209.818	211.841	214.568	208.423	164.229	159.346	175.307	173.41	-0.235717	1.33e-05
ENSMUSG00000001229	Dpp9	142.633	139.701	100.026	93.7745	105.492	105.457	82.8883	81.5085	-0.741632	1.77e-41
ENSMUSG00000001240	Ramp2	1.85967	2.38376	1.73958	1.72483	2.19979	1.86935	1.89442	2.10766
ENSMUSG00000001247	Lsr	0.354222	0.282287	0.449891	0.387207	0.656655	0.580142	0.786914	1.16285
ENSMUSG00000001248	Gramd1a	68.7486	71.4187	88.2986	88.3184	71.641	69.0692	98.6557	97.8611	0.526122	2.55e-20
ENSMUSG00000001249	Hpn	0.236148	0.470479	0.269935	0.176003	0.196996	0.161151	0.0874349	0.327051
ENSMUSG00000001260	Gabrg1	0	0	0	0	0	0	0	0
ENSMUSG00000001270	Ckb	1.9187	2.1642	14.6365	13.5874	13.5927	14.0846	17.1081	17.152	3.10738	3.01e-151
ENSMUSG00000001280	Sp1	211.441	205.411	237.872	239.4	248.051	250.267	275.216	253.283	0.381425	3.51e-13
ENSMUSG00000001281	Itgb7	6.78926	7.4963	2.18947	1.83043	1.7073	1.83712	1.7487	1.85329	-1.94889	1.13e-39
ENSMUSG00000001285	Myg1	69.6932	71.1678	61.7851	61.3195	57.4573	58.3043	51.0328	53.3094	-0.395855	5.04e-11
ENSMUSG00000001288	Rarg	171.06	168.18	174.918	175.475	186.982	184.389	135.349	136.271	-0.282804	2.23e-07
ENSMUSG00000001289	Pfdn5	86.2236	83.4316	94.4172	93.0705	106.017	103.588	111.188	118.756	0.475154	1.76e-17
ENSMUSG00000001300	Efnb2	46.7278	46.1383	14.3965	15.6995	40.4171	41.4157	20.1683	21.4764	-1.12143	1.56e-62
ENSMUSG00000001305	Rrp15	69.6342	68.1567	75.4318	76.9486	65.8953	63.1711	59.718	61.0133	-0.15318	0.0157461
ENSMUSG00000001313	Rnd2	17.3864	16.2472	14.5465	13.0594	28.2361	26.5254	15.1845	16.716	-0.0437319	0.731729
ENSMUSG00000001323	Srr	14.4345	13.9889	13.7967	13.2354	12.3451	14.0846	15.2137	12.973	0.0350361	0.818734
ENSMUSG00000001333	Sync	2.56811	2.54059	2.30944	1.61923	1.44464	1.83712	2.011	1.23553	-0.578499	0.00293868
ENSMUSG00000001334	Fndc5	0.0295185	0	0.0299927	0	0.0328327	0	0	0
ENSMUSG00000001348	Acp5	0.20663	0.0627305	0	0.0352006	0	0.0644603	0.0582899	0.109017
ENSMUSG00000001349	Cnn1	0.059037	0.0940958	0.0599855	0.0704013	0.0984982	0.0966904	0.029145	0.0726781
ENSMUSG00000001366	Fbxo9	37.6066	36.2582	29.5129	31.8214	43.1094	40.9323	30.9228	33.1412	-0.170105	0.0183021
ENSMUSG00000001376	Ccdc132	73.5306	75.1511	57.826	58.5035	71.5425	70.2617	62.9823	68.4264	-0.142149	0.0250376
ENSMUSG00000001379	Apbb3	8.53085	7.62176	6.47843	6.26571	9.25883	9.60458	6.49933	5.70523	-0.358476	0.0018554
ENSMUSG00000001380	Hars	110.222	107.646	85.8092	82.6159	73.8736	72.8079	68.6073	65.8464	-0.65698	2.9e-31
ENSMUSG00000001383	Zmat2	47.8495	50.8431	43.7294	43.508	44.8823	47.5394	48.643	49.3121	0.0276181	0.76574
ENSMUSG00000001403	Ube2c	95.64	93.9076	91.8378	91.5217	65.4685	61.0761	109.264	118.284	0.299902	1.05e-07
ENSMUSG00000001415	Smg5	197.243	197.538	177.827	172.272	173.521	177.233	125.527	130.13	-0.589428	1.95e-28
ENSMUSG00000001416	Cct3	275.496	288.215	213.548	220.18	161.997	159.668	144.442	148.445	-0.906851	1.42e-67
ENSMUSG00000001417	Rhbg	0.177111	0.0313653	0.449891	0.56321	0.0656655	0.193381	0.29145	0.363391
ENSMUSG00000001418	0610031J06Rik	86.4302	84.1216	86.3791	84.5167	135.271	131.789	93.5554	94.8813	0.18153	0.00222338
ENSMUSG00000001419	Mef2d	85.338	84.4353	141.806	139.183	119.839	134.013	127.742	126.86	0.6228	1.81e-29
ENSMUSG00000001420	Tmem79	0.649407	0.501844	0.179956	0.176003	0.689487	0.386762	0.23316	0.545086
ENSMUSG00000001424	Snd1	342.71	355.902	292.189	300.367	316.672	326.33	272.068	264.585	-0.341974	4.4e-11
ENSMUSG00000001435	Col18a1	8.41277	8.49998	12.387	13.0242	9.226	7.15509	8.6852	8.75771	0.0830253	0.544947
ENSMUSG00000001436	Slc19a1	43.7464	47.487	47.4485	47.3097	28.9913	31.7467	27.2797	27.3633	-0.700258	1.74e-26
ENSMUSG00000001440	Kpnb1	648.079	667.986	615.271	609.569	483.757	474.299	494.357	485.199	-0.387791	1.95e-14
ENSMUSG00000001441	Npepps	121.705	129.915	103.265	102.715	101.223	105.167	150.155	151.207	0.298548	5.55e-08
ENSMUSG00000001444	Tbx21	0.059037	0	0.119971	0	0	0	0	0.327051
ENSMUSG00000001445	Mrpl10	61.2509	60.4095	59.7755	57.3066	63.991	65.2338	62.7783	62.6849	0.0826267	0.23321
ENSMUSG00000001467	Cyp51	557.28	558.866	398.574	409.524	376.821	381.089	165.893	162.617	-1.72604	1.47e-244
ENSMUSG00000001472	Tcf25	590.695	589.698	670.668	653.253	583.011	575.533	788.051	784.814	0.452086	2.41e-19
ENSMUSG00000001473	Tubb6	275.969	276.046	179.177	176.989	153.263	145.132	176.21	181.405	-0.588717	1.35e-29
ENSMUSG00000001482	Def8	128.524	127.406	89.1084	92.0145	104.441	100.3	83.5586	84.9607	-0.56506	2.14e-24
ENSMUSG00000001493	Meox1	0	0	0	0	0	0	0.029145	0.145356
ENSMUSG00000001494	Sost	0	0	0.65984	0.668812	3.44744	3.25524	18.0407	17.3337	12.1622	3.49e-278
ENSMUSG00000001496	Nkx2-1	0	0	0	0	0	0	0	0
ENSMUSG00000001497	Pax9	18.0653	17.4391	12.9569	13.4818	13.7241	14.3746	12.1243	11.4831	-0.547113	1.52e-10
ENSMUSG00000001504	Irx2	0	0	0	0	0	0	0	0
ENSMUSG00000001506	Col1a1	34731.6	34686.6	27209.6	27895.3	20831.4	22520.7	27852.2	22632.8	-0.420128	1.68e-17
ENSMUSG00000001507	Itga3	94.4297	96.8559	44.8092	47.5561	43.3392	45.7023	64.8184	65.1196	-0.519567	1.41e-19
ENSMUSG00000001508	Sgca	0.531333	0.627305	9.53769	10.0322	9.35733	9.18559	19.1482	21.1857	5.14902	9e-263
ENSMUSG00000001510	Dlx3	2.42052	1.78782	81.4903	84.6575	49.3804	55.9515	65.343	67.5906	5.00979	0
ENSMUSG00000001517	Foxm1	209.995	206.634	186.975	184.592	207.601	200.052	212.846	216.617	0.0814644	0.174564
ENSMUSG00000001518	Itfg2	36.9277	32.6512	39.7404	39.3543	36.2802	38.1605	33.7207	34.8855	0.0154981	0.902164
ENSMUSG00000001520	Nrip2	1.85967	1.56826	0.719826	1.05602	1.93713	1.74043	0.437175	0.944815
ENSMUSG00000001521	Tulp3	69.0143	72.8615	51.1076	48.2601	47.4105	48.0874	52.5192	54.3996	-0.370492	7.57e-10
ENSMUSG00000001524	Gtf2h4	36.3963	39.7398	39.7104	41.5016	36.116	36.7746	39.3166	41.2085	0.118402	0.102707
ENSMUSG00000001525	Tubb5	1667.26	1664.71	1695.76	1692.34	1168.45	1131.47	1812.38	1915.32	0.19936	0.000100678
ENSMUSG00000001542	Ell2	33.7101	30.2047	100.206	98.3858	82.7056	88.1816	104.601	111.088	1.79018	2.07e-203
ENSMUSG00000001552	Jup	25.0022	25.2177	29.033	31.223	37.2651	37.8382	41.0653	44.5153	0.804492	9.35e-34
ENSMUSG00000001555	Fkbp10	528.972	546.006	603.934	621.643	506.707	531.056	536.967	557.114	0.0630519	0.290318
ENSMUSG00000001558	Klhl10	0.678926	0.407748	0.269935	0.457608	0.229829	0.322301	0.728624	0.508747
ENSMUSG00000001566	Mnx1	0.442778	0.376383	0.149964	0.176003	0.164164	0.128921	0.145725	0.145356
ENSMUSG00000001569	Nom1	76.8072	78.6641	80.8304	78.2158	82.049	79.9629	58.698	62.4668	-0.323086	5.96e-08
ENSMUSG00000001576	Ergic1	177.879	178.594	159.052	149.11	127.818	122.765	128.092	134.745	-0.402491	8.36e-14
ENSMUSG00000001583	Tnk1	0.118074	0.219557	0.0599855	0.211204	0.0984982	0.0322301	0.145725	0.109017
ENSMUSG00000001588	Acap1	0.147593	0.125461	3.53914	4.11847	4.56375	2.44949	9.82185	10.393	6.20124	5.24e-161
ENSMUSG00000001604	Tcea3	11.3646	10.7896	10.6174	9.71538	7.84702	6.86502	6.41189	6.72272	-0.718891	4.14e-12
ENSMUSG00000001622	Csn3	0	0	0	0	0	0	0	0
ENSMUSG00000001627	Ifrd1	105.263	110.719	118.111	113.276	133.892	124.441	106.904	113.523	0.0664989	0.31021
ENSMUSG00000001630	Stk38l	13.3128	14.6789	12.297	12.109	17.8938	19.8215	13.9896	16.825	0.168705	0.0663499
ENSMUSG00000001632	Brpf1	80.7331	83.3061	106.024	107.08	132.414	125.085	99.7632	91.6834	0.263299	5.93e-06
ENSMUSG00000001642	Akr1b3	12.8701	14.0203	14.9364	13.693	12.5093	13.021	8.59777	7.77656	-0.668848	1.92e-12
ENSMUSG00000001655	Hoxc13	13.9623	16.8118	5.84859	7.11053	13.0346	13.3755	8.01487	7.52218	-0.939972	7.52e-24
ENSMUSG00000001656	Hoxc11	21.3124	20.1051	8.48795	9.22257	8.79917	11.1194	6.17873	7.41317	-1.58074	5.65e-67
ENSMUSG00000001657	Hoxc8	8.23566	8.24906	4.76885	4.50568	4.33392	4.44776	3.08937	2.87079	-1.42213	9.24e-29
ENSMUSG00000001661	Hoxc6	24.0871	24.7786	16.376	18.6563	20.4876	24.1081	17.8367	17.9515	-0.410548	9.1e-08
ENSMUSG00000001663	Gstt1	1.35785	0.846862	2.12948	1.72483	2.69228	3.70646	1.77784	1.88963	0.756865	0.00160697
ENSMUSG00000001665	Gstt3	2.68618	2.76014	2.03951	2.56965	2.98778	3.51308	2.71048	3.48855	0.207781	0.284081
ENSMUSG00000001666	Ddt	10.8923	9.84869	9.41772	10.8418	10.7035	9.54012	11.454	9.81154	0.0824131	0.53193
ENSMUSG00000001670	Tat	0	0	0	0	0	0.0322301	0	0
ENSMUSG00000001672	Marveld3	0.0295185	0.0627305	0.0299927	0.0352006	0	0.161151	0.029145	0
ENSMUSG00000001674	Ddx18	51.2146	53.415	57.1662	56.673	44.8823	45.6379	38.6754	35.6486	-0.45137	9.47e-13
ENSMUSG00000001687	Ubl3	55.1996	56.1124	60.6753	60.9323	100.107	99.2688	69.7439	73.8773	0.404414	1.17e-11
ENSMUSG00000001700	Gramd3	19.6298	20.8893	16.676	16.4035	14.7091	16.244	15.68	14.9354	-0.362055	8.32e-06
ENSMUSG00000001707	Eef1e1	26.9209	28.166	35.2115	36.9255	25.0842	29.2327	32.3509	33.3956	0.292882	3.4e-05
ENSMUSG00000001729	Akt1	513.799	507.647	482.013	496.047	469.508	481.293	360.815	379.489	-0.427094	5.12e-17
ENSMUSG00000001739	Cldn15	0.442778	0.846862	0.269935	0.176003	0.295495	0.386762	0.320595	0.218034
ENSMUSG00000001741	Il16	0.472296	0.376383	0.509877	0.633611	0.328327	0.676833	0.699479	0.145356
ENSMUSG00000001750	Tcirg1	170.646	173.732	122.64	122.252	172.076	173.591	118.154	115.631	-0.520112	4.48e-22
ENSMUSG00000001751	Naglu	38.0494	37.952	50.5378	46.9224	60.8719	60.1736	53.6267	54.1815	0.542295	5.29e-18
ENSMUSG00000001755	Coasy	30.9649	32.7767	29.7228	29.0757	36.2473	36.6779	32.9338	32.4144	0.0756786	0.358304
ENSMUSG00000001761	Smo	211.53	205.286	196.063	200.468	174.375	175.429	170.09	181.841	-0.207321	0.000150251
ENSMUSG00000001763	Tspan33	0.501815	0.156826	0.899782	0.915217	1.05065	0.483452	1.07836	1.45356
ENSMUSG00000001767	Crnkl1	58.8304	63.4519	53.627	55.3706	61.9882	57.0796	45.4662	48.1856	-0.347849	1.92e-08
ENSMUSG00000001768	Rin2	128.642	132.079	73.7222	71.1053	98.6952	105.328	56.1624	56.7616	-1.16896	6.69e-96
ENSMUSG00000001773	Folh1	0	0	0	0	0	0	0	0
ENSMUSG00000001774	Chordc1	43.097	43.88	39.3805	39.6359	45.2435	46.9593	49.8962	54.0362	0.292794	4.06e-06
ENSMUSG00000001783	Rtcb	144.641	144.876	145.765	139.219	118.953	115.545	122.263	122.426	-0.204576	0.000277578
ENSMUSG00000001785	Pwp1	65.7082	69.725	70.8129	71.1757	52.8935	48.9898	49.1093	52.5099	-0.377815	4.95e-10
ENSMUSG00000001786	Fbxo7	20.8401	21.5479	18.6255	17.7411	23.7381	22.9156	20.7804	20.0955	-0.0116631	0.961509
ENSMUSG00000001794	Capns1	284.972	291.007	209.319	227.431	193.812	196.088	209.815	216.908	-0.39512	3.92e-14
ENSMUSG00000001802	Lrp3	4.36874	3.41881	6.11852	5.4561	7.38736	6.4138	3.67227	3.96096
ENSMUSG00000001804	Dsg4	0	0	0	0	0	0	0	0
ENSMUSG00000001815	Evx2	0	0	0	0	0	0	0	0
ENSMUSG00000001819	Hoxd13	0	0	0	0	0	0	0	0
ENSMUSG00000001823	Hoxd12	0	0	0	0	0	0	0	0
ENSMUSG00000001827	Folr1	0.0885555	0.0627305	0.599855	0.985618	0.820818	0.902444	1.07836	1.4899
ENSMUSG00000001829	Clpb	57.1478	55.0147	51.1076	50.4425	34.2117	34.6474	43.7175	47.7859	-0.258735	4.94e-05
ENSMUSG00000001833	Sept7	291.525	292.167	246.66	234.964	228.089	217.134	248.461	264.367	-0.149602	0.00645439
ENSMUSG00000001844	Zdhhc4	33.4149	36.4151	38.3607	35.623	39.5963	39.6753	39.0543	37.8653	0.180013	0.0106664
ENSMUSG00000001847	Rac1	364.317	376.101	434.265	437.474	382.501	381.669	424.846	428.764	0.243191	3.09e-06
ENSMUSG00000001855	Nup214	84.1277	82.7729	73.6622	77.6174	69.7367	70.5195	66.2465	58.6512	-0.376383	1.16e-10
ENSMUSG00000001864	Aif1l	17.0027	19.2583	17.7557	17.6707	12.8376	13.0854	16.5252	16.8613	-0.0797685	0.417058
ENSMUSG00000001865	Cpa3	0	0	0	0	0	0	0	0
ENSMUSG00000001870	Ltbp1	352.067	366.879	108.004	103.138	84.3473	89.0196	75.9518	73.1142	-2.23044	0
ENSMUSG00000001891	Ugp2	104.791	107.426	110.643	102.293	111.106	113.321	127.043	138.488	0.359859	7.21e-11
ENSMUSG00000001901	Kcnh6	0.059037	0.282287	0.179956	0.0704013	0.0656655	0.0966904	0.029145	0.0363391
ENSMUSG00000001909	Trmt1	94.1936	90.4574	103.775	101.941	106.083	103.072	98.8597	96.4802	0.119681	0.0523157
ENSMUSG00000001910	Nacc1	159.164	159.147	144.505	147.244	131.856	133.336	117.921	123.117	-0.363944	2.5e-11
ENSMUSG00000001911	Nfix	420.727	414.9	235.593	244.257	236.002	232.508	201.071	199.174	-1.0238	1.04e-88
ENSMUSG00000001918	Slc1a5	155.976	161.437	161.571	159.212	136.617	128.759	79.5366	69.3349	-1.05009	4.26e-82
ENSMUSG00000001924	Uba1	694.452	711.489	519.564	526.566	422.853	409.484	398.324	389.736	-0.796859	1.18e-56
ENSMUSG00000001930	Vwf	1.1217	0.690036	6.29848	4.64648	123.484	131.37	17.9242	19.0053	4.36891	9.64e-221
ENSMUSG00000001942	Siae	21.4009	23.618	31.9723	33.511	32.1761	32.5524	39.7246	38.7011	0.841351	4.26e-35
ENSMUSG00000001943	Vsig2	0	0.0313653	0	0	0	0.128921	0	0
ENSMUSG00000001946	Esam	0.324704	0.470479	0.239942	0.422408	0.0656655	0.161151	0.40803	0.0726781
ENSMUSG00000001948	Spa17	2.21389	2.28966	2.78933	2.78085	1.96996	2.09496	3.32253	3.85194	0.699968	3.03e-05
ENSMUSG00000001962	Fam50a	83.4193	82.4279	95.8268	95.8161	115.703	121.089	106.204	110.434	0.422617	6.21e-14
ENSMUSG00000001964	Emd	87.2862	80.9537	88.6885	88.7056	73.7095	73.3558	82.1597	87.141	0.0452732	0.53052
ENSMUSG00000001983	Taco1	10.302	10.9151	9.26776	8.94096	10.5393	9.50789	9.29725	11.2651	-0.0170773	0.993079
ENSMUSG00000001985	Grik3	4.04404	4.04612	1.28969	1.37282	0.393993	0.451222	0.34974	0.472408
ENSMUSG00000001986	Gria3	0.059037	0.125461	0	0.0352006	0	0.0322301	0.0582899	0
ENSMUSG00000001988	Npas1	1.62352	1.72509	0.899782	0.915217	1.77297	1.90158	0.553754	0.617764
ENSMUSG00000001995	Sipa1l2	10.7152	11.0092	29.5129	28.6181	30.3703	28.8137	32.7298	30.0161	1.57239	7.13e-90
ENSMUSG00000001998	Ap4e1	31.9981	31.9926	30.3227	27.7381	32.0119	31.4888	33.2836	29.362	0.0130855	0.968761
ENSMUSG00000001999	Blvra	38.2855	35.0664	35.5114	31.751	30.6986	30.3286	33.0213	35.4306	-0.0650053	0.439122
ENSMUSG00000002006	Pdzd4	55.7605	57.3357	51.9774	49.2809	57.5229	57.8853	52.7524	55.2354	-0.0296023	0.734418
ENSMUSG00000002007	Srpk3	0.649407	0.313653	0.779811	0.633611	0.656655	0.805753	1.89442	0.872137
ENSMUSG00000002010	Idh3g	115.093	114.107	122.43	126.194	97.3819	98.0118	112.674	118.066	0.046748	0.499004
ENSMUSG00000002012	Pnck	0.059037	0	0	0	0	0.0322301	0.029145	0
ENSMUSG00000002014	Ssr4	109.337	110.092	87.9687	97.1186	69.4741	71.9699	78.9537	85.9055	-0.376426	3.17e-11
ENSMUSG00000002015	Bcap31	211.264	219.651	181.666	187.514	177.428	175.654	193.202	202.627	-0.0850972	0.155062
ENSMUSG00000002017	Fam98a	87.0501	88.9832	62.085	60.3339	47.8701	50.1501	38.3548	38.1197	-1.16388	1.36e-85
ENSMUSG00000002020	Ltbp2	27.4522	26.2527	4.9488	3.73127	5.02341	5.57581	4.3426	4.43336	-2.5753	2.25e-161
ENSMUSG00000002028	Kmt2a	130.265	110.97	88.7185	88.072	113.207	113.096	88.047	69.3712	-0.572168	6.78e-25
ENSMUSG00000002031	Ift46	73.0288	76.8449	73.7822	83.3903	81.1625	84.0884	82.3054	85.0334	0.196753	0.00103981
ENSMUSG00000002032	Tmem25	1.2693	1.38007	2.30944	2.71045	2.10129	2.19165	1.04922	1.4899
ENSMUSG00000002033	Cd3g	0	0	0	0	0	0	0	0
ENSMUSG00000002043	Trappc6a	20.8105	19.7287	45.7389	48.1897	33.4237	35.6143	47.3023	47.3498	1.26076	6.02e-80
ENSMUSG00000002052	Supt6	215.19	220.655	210.639	204.234	248.051	243.885	185.595	171.593	-0.247616	4.17e-06
ENSMUSG00000002055	Spag5	107.418	110.876	109.024	108.348	105.689	103.62	130.103	130.057	0.291426	1.73e-07
ENSMUSG00000002057	Foxn1	0.324704	0.313653	0.149964	0	0.0656655	0.225611	0.23316	0.218034
ENSMUSG00000002058	Unc119	43.038	40.5866	35.0615	34.8134	35.9847	36.6134	34.9157	42.117	-0.0877515	0.261911
ENSMUSG00000002059	Rab34	80.9102	80.2323	77.4113	80.0462	102.996	108.068	74.582	78.5287	-0.0369695	0.632799
ENSMUSG00000002064	Sdf2	51.5688	48.5848	48.0184	50.9705	54.9948	55.9193	50.5665	52.4736	0.0775809	0.283133
ENSMUSG00000002068	Ccne1	24.5594	25.2177	17.6657	19.5012	21.8009	19.9182	15.2137	17.8425	-0.559909	3.94e-13
ENSMUSG00000002076	Hsf2bp	0.20663	0.219557	0.209949	0.105602	0.0656655	0.193381	0.670334	0.472408
ENSMUSG00000002083	Bbc3	12.9586	12.0756	26.5736	28.1253	33.949	29.6839	20.8969	22.4212	0.824965	2.12e-24
ENSMUSG00000002100	Mybpc3	0	0.0313653	0	0	0	0	0	0
ENSMUSG00000002102	Psmc3	351.211	360.261	228.125	235.351	196.964	196.088	183.526	198.339	-0.860883	1.23e-62
ENSMUSG00000002103	Acp2	36.5144	40.7435	41.3	39.8471	45.0465	44.252	43.4843	43.4252	0.209365	0.00193445
ENSMUSG00000002104	Rapsn	0.767481	1.03505	0.86979	1.19682	2.82361	3.19078	1.39896	2.10766
ENSMUSG00000002105	Slc39a13	141.689	140.14	143.845	146.188	125.126	132.369	172.83	169.013	0.31691	5.17e-09
ENSMUSG00000002107	Celf2	8.85555	9.59777	8.63791	7.14573	5.18757	3.86762	8.6852	8.97575
ENSMUSG00000002108	Nr1h3	0.708444	0.752766	0.689833	0.352006	0.426825	0.515682	0.786914	0.76312
ENSMUSG00000002109	Ddb2	7.99951	8.90773	10.0476	10.4898	15.8254	13.9879	14.6308	12.5733	0.734991	9.96e-15
ENSMUSG00000002111	Spi1	0.0295185	0.0627305	0.149964	0.140803	0.131331	0.257841	0.11658	0.327051
ENSMUSG00000002129	Sf3a1	146.53	148.859	146.545	154.46	157.4	158.411	127.014	124.607	-0.192764	0.000620713
ENSMUSG00000002147	Stat6	126.989	130.229	120.571	119.893	140.557	140.588	157.237	166.069	0.367128	1.3e-11
ENSMUSG00000002190	Clgn	0	0	0.0299927	0	0	0	0	0
ENSMUSG00000002204	Napsa	0.147593	0.376383	0.689833	0.352006	0.229829	0.676833	0.728624	0.872137
ENSMUSG00000002205	Vrk3	25.6811	27.0682	18.9254	18.9379	22.5561	22.2388	22.0045	24.7106	-0.141494	0.0822973
ENSMUSG00000002210	Smg9	38.9644	35.1291	38.1808	34.2502	42.4527	41.8025	30.0193	36.3027	-0.130202	0.0863472
ENSMUSG00000002221	Paxip1	108.333	113.04	109.144	104.651	117.672	111.839	85.1325	81.3995	-0.371046	4.89e-11
ENSMUSG00000002222	Rmnd5a	124.391	124.771	177.587	173.258	227.235	224.805	235.87	235.768	0.958613	5.89e-74
ENSMUSG00000002227	Mov10	31.0239	33.1217	11.8171	11.5458	10.1781	10.6682	13.7564	15.4804	-1.10041	3.68e-50
ENSMUSG00000002228	Ppm1j	0.0885555	0.0940958	0.0599855	0.0704013	0.0984982	0.0644603	0	0.0363391
ENSMUSG00000002233	Rhoc	191.309	179.064	145.435	148.793	134.22	122.958	150.009	162.145	-0.210347	0.00013695
ENSMUSG00000002240	4930432K09Rik	0	0	0	0	0	0	0	0
ENSMUSG00000002249	Tead3	47.2296	48.8357	66.224	65.8604	62.6448	62.7843	70.0645	71.5516	0.597821	1.5e-23
ENSMUSG00000002250	Ppard	63.0515	62.3855	50.6577	50.4777	73.2498	70.8096	87.9012	95.5717	0.584629	2.42e-24
ENSMUSG00000002257	Def6	45.1928	45.5737	61.3052	63.8188	73.4468	69.9716	82.0431	84.3429	0.911813	3.18e-54
ENSMUSG00000002265	Peg3	0	0.0313653	0	0	0.0328327	0	0	0
ENSMUSG00000002266	Zim1	0	0	0	0	0	0	0	0
ENSMUSG00000002274	Metrn	6.96637	7.43357	7.07829	6.75852	6.99337	6.80056	5.68327	6.46835	-0.213352	0.102924
ENSMUSG00000002279	Lmf1	28.5149	27.9778	40.4602	42.9448	34.8027	33.326	42.2311	44.8061	0.659527	1.12e-23
ENSMUSG00000002280	Narfl	23.4672	24.3081	18.7155	20.0644	24.3291	22.5933	20.8969	22.8209	-0.0932291	0.296792
ENSMUSG00000002289	Angptl4	1.97774	1.94465	0.959768	1.02082	0.820818	0.966904	0.845204	1.05383
ENSMUSG00000002297	Dbf4	114.591	114.42	110.553	107.784	102.34	105.296	111.567	119.628	0.0503182	0.460011
ENSMUSG00000002307	Daxx	43.0675	40.7748	38.1808	39.9175	39.7933	39.6108	33.1087	33.5773	-0.292874	1.29e-05
ENSMUSG00000002308	Cd320	37.5475	38.7047	29.2429	28.3365	23.2456	24.1404	25.939	25.0013	-0.541334	1.8e-15
ENSMUSG00000002319	Ipo4	88.1718	86.2858	88.4786	88.6	70.0322	68.908	71.4052	69.989	-0.264453	6.93e-06
ENSMUSG00000002320	Tm9sf1	74.0619	76.1548	72.9723	75.8926	95.4447	95.3045	60.505	64.1021	-0.232889	0.000125926
ENSMUSG00000002324	Rec8	0.0295185	0	0	0	0	0.0322301	0	0
ENSMUSG00000002325	Irf9	29.9908	31.3653	20.635	21.226	38.3815	41.7702	25.7642	27.327	-0.172292	0.0224301
ENSMUSG00000002326	Gmpr2	33.474	36.2896	34.9715	32.8422	27.0542	25.4618	28.6787	26.8909	-0.285906	4.12e-05
ENSMUSG00000002329	Mdp1	16.9141	18.4741	17.9357	17.7763	21.4069	21.5297	15.9423	17.4791	-0.0474366	0.682653
ENSMUSG00000002332	Dhrs1	28.9577	30.0793	22.2846	20.9444	26.89	27.2667	19.3814	18.2785	-0.60639	8.65e-17
ENSMUSG00000002341	Ncan	0.0885555	0	0	0.0704013	0.0328327	0.161151	0.029145	0.0726781
ENSMUSG00000002342	Tmem161a	63.7895	58.8099	74.502	75.2238	64.7461	61.3017	74.4363	82.4533	0.390634	2.91e-11
ENSMUSG00000002343	Armc6	30.0203	30.8634	24.4141	25.4149	25.9707	27.5245	17.3995	17.7335	-0.755076	4.81e-25
ENSMUSG00000002345	2310045N01Rik	21.8437	21.8302	15.9861	16.7203	16.4164	16.0184	17.1372	17.7335	-0.287797	0.000347126
ENSMUSG00000002346	Slc25a42	10.2724	9.5664	8.45795	7.77934	9.19316	8.99221	9.82185	8.61236	-0.0601269	0.634939
ENSMUSG00000002365	Snx9	86.7549	89.7987	66.3739	69.8029	69.9009	70.1972	65.4013	66.7548	-0.379933	6.64e-11
ENSMUSG00000002372	Ranbp3	151.253	141.614	144.385	151.257	139.178	135.689	120.981	133.328	-0.167849	0.00339558
ENSMUSG00000002379	Ndufa11	69.4275	67.9685	55.5766	57.5178	50.9236	50.1823	39.9869	46.732	-0.631262	2.73e-25
ENSMUSG00000002384	Bmp8b	0.059037	0.0313653	0.0299927	0.0704013	0.0328327	0.354531	0.145725	0.0363391
ENSMUSG00000002393	Nr2f6	64.0256	63.8597	68.8633	74.731	81.0968	80.6398	63.74	70.1344	0.101505	0.123485
ENSMUSG00000002395	Use1	48.4694	43.0959	75.7317	76.3502	93.8359	87.9883	79.7989	83.3254	0.869042	2.36e-49
ENSMUSG00000002396	Ocel1	24.8251	21.8616	29.4829	25.3445	38.5128	37.4514	31.3017	32.8505	0.493308	2.38e-12
ENSMUSG00000002409	Dyrk1b	8.23566	6.42988	7.79811	8.34255	10.1125	11.7962	11.3082	9.26646	0.534635	2.98e-07
ENSMUSG00000002413	Braf	55.7309	52.6936	54.4968	50.6889	64.2536	63.4611	63.7983	55.2354	0.176919	0.00611086
ENSMUSG00000002416	Ndufb2	14.6117	13.0479	12.0271	13.4466	19.6011	17.92	13.8147	14.7537	0.0800018	0.456502
ENSMUSG00000002428	Hltf	23.969	24.7158	21.1449	20.522	22.7202	23.7536	24.8898	21.9851	-0.00985142	0.956408
ENSMUSG00000002455	Prpf6	110.311	104.98	94.6571	92.6833	96.3969	96.6904	98.5391	92.4102	-0.133652	0.0257296
ENSMUSG00000002458	Rgs19	58.5057	56.3634	39.9203	45.444	33.4565	35.6788	32.176	34.6675	-0.745914	2e-32
ENSMUSG00000002459	Rgs20	0	0	0.0299927	0.0704013	0	0	0	0
ENSMUSG00000002475	Abhd3	0.354222	0.313653	0.149964	0.0704013	0.131331	0.225611	0.29145	0.290712
ENSMUSG00000002477	Snrpd1	55.3177	54.0423	50.3578	51.3929	46.918	44.6065	44.9124	45.1331	-0.242314	0.000150269
ENSMUSG00000002486	Tchp	22.8768	21.7675	21.3248	19.642	21.8009	20.724	19.6437	18.751	-0.177154	0.0306064
ENSMUSG00000002489	Tiam1	57.4135	55.6733	40.4902	43.0856	34.737	31.8111	24.8315	26.3095	-1.10906	1.02e-66
ENSMUSG00000002496	Tsc2	170.086	171.819	135.267	138.444	144.464	144.455	133.717	126.206	-0.356163	4.65e-11
ENSMUSG00000002500	Rpl3l	0.059037	0.0313653	0.0299927	0.176003	0.0328327	0.128921	0.0874349	0.0363391
ENSMUSG00000002504	Slc9a3r2	47.2296	43.2213	52.9372	56.1802	51.4817	51.4715	52.1112	57.2703	0.308599	8.51e-07
ENSMUSG00000002524	Puf60	315.966	311.049	304.366	315.363	305.476	310.827	257.991	275.268	-0.196617	0.000242097
ENSMUSG00000002546	Golga2	188.594	189.823	206.56	211.274	218.272	221.937	226.981	227.155	0.301189	1.54e-08
ENSMUSG00000002550	Uck1	25.7106	25.5627	22.2846	21.226	25.9707	26.751	22.3833	25.6554	-0.0618616	0.522947
ENSMUSG00000002565	Scin	0	0	0	0	0	0	0	0.0363391
ENSMUSG00000002578	Ikzf4	0.118074	0.0940958	0	0.0704013	0.0328327	0	0.11658	0.218034
ENSMUSG00000002580	Mien1	14.6117	14.0203	15.9561	15.1715	19.4041	18.7257	18.4779	20.4952	0.477546	5.02e-09
ENSMUSG00000002588	Pon1	0	0	0	0	0	0	0	0
ENSMUSG00000002602	Axl	283.112	288.56	149.844	151.011	174.375	176.492	153.332	165.161	-0.807112	4.01e-54
ENSMUSG00000002603	Tgfb1	157.157	162.535	190.604	199.024	275.302	277.92	184.284	185.838	0.249386	4.6e-06
ENSMUSG00000002608	Ccdc97	64.616	64.8006	56.0264	58.1515	64.0567	65.2982	52.7815	55.7078	-0.21784	0.000493795
ENSMUSG00000002617	Zfp40	7.97	6.80626	7.28824	5.6321	7.74852	8.37983	9.64699	9.7752	0.4295	5.2e-05
ENSMUSG00000002625	Akap8l	35.8355	33.9686	43.3995	45.2328	36.3787	35.2275	50.3917	49.8935	0.560793	1.23e-18
ENSMUSG00000002633	Shh	0	0	0	0	0	0	0	0
ENSMUSG00000002635	Pdcd2l	17.8587	19.1642	24.5341	24.746	22.3591	20.3694	28.7661	29.362	0.689303	3.52e-21
ENSMUSG00000002658	Gtf2f1	108.481	109.088	101.495	98.9842	100.829	98.9143	90.466	91.7561	-0.217882	0.0001636
ENSMUSG00000002660	Clpp	37.3409	36.4151	31.3424	34.0742	30.1404	29.136	28.5038	29.6163	-0.307064	9.06e-06
ENSMUSG00000002661	Alkbh7	11.5122	10.2251	9.29775	8.55375	7.87985	8.57321	7.31539	8.17629	-0.458632	8.99e-06
ENSMUSG00000002664	Pspn	0.560852	0.533209	0.299927	0.316806	0.459658	0.290071	0.34974	0.472408	-0.394401	0.48708
ENSMUSG00000002668	Dennd1c	0	0	0	0	0	0	0	0
ENSMUSG00000002679	Med6	26.36	26.1586	20.815	20.8388	24.2306	24.1404	25.123	23.9474	-0.0572554	0.52788
ENSMUSG00000002688	Prkd1	0.0295185	0.156826	0.0299927	0.0704013	0.164164	0.0322301	0	0.0726781
ENSMUSG00000002699	Lcp2	0.0295185	0	0	0	0	0	0	0
ENSMUSG00000002718	Cse1l	241.993	245.37	223.506	222.538	183.272	186.451	180.582	183.876	-0.38143	4.86e-13
ENSMUSG00000002728	Naa20	29.2824	29.0756	24.3541	24.9221	25.6424	25.8808	20.8678	22.4939	-0.393542	8e-08
ENSMUSG00000002731	Prkra	25.6811	26.2527	27.7733	27.9141	23.7381	20.1761	30.1359	33.868	0.335343	2.01e-06
ENSMUSG00000002732	Fkbp7	66.3281	69.6309	61.0652	66.5996	58.0811	59.8836	56.3664	55.0537	-0.247699	5.23e-05
ENSMUSG00000002733	Plekha3	43.8055	41.2767	53.0872	51.2521	51.4817	50.7625	42.1436	45.6418	0.0800799	0.278226
ENSMUSG00000002741	Ykt6	247.365	248.946	192.613	190.189	207.437	206.434	162.396	169.994	-0.541069	6.26e-25
ENSMUSG00000002748	Baz1b	483.897	482.021	436.484	453.067	597.326	609.794	415.549	383.995	-0.233825	6.91e-06
ENSMUSG00000002763	Pex6	60.1292	60.9113	48.0784	48.6121	59.0004	54.7268	42.4642	45.5328	-0.423927	7.4e-12
ENSMUSG00000002767	Mrpl2	57.8563	58.0257	53.0572	56.497	48.3298	48.0874	41.2693	42.8437	-0.42515	8.97e-12
ENSMUSG00000002768	Mea1	74.7113	74.4297	66.3739	67.022	56.7678	55.887	64.6435	67.736	-0.135099	0.0335423
ENSMUSG00000002769	Gnmt	0.118074	0.282287	0.179956	0.246404	0.393993	0.644603	0.0874349	0.290712
ENSMUSG00000002771	Grin2d	14.9364	16.1845	13.7067	14.7491	20.225	23.0123	11.25	10.2113	-0.490214	3.62e-08
ENSMUSG00000002778	Kdelr1	174.071	171.631	174.288	179.946	190.364	193.349	185.683	191.943	0.164864	0.00311056
ENSMUSG00000002781	Tmem143	11.6008	11.9502	10.5275	9.01136	10.0468	9.89465	13.0569	14.7537	0.272135	0.00325625
ENSMUSG00000002791	Pdxk-ps	0.236148	0.0313653	0.359913	0.211204	0.36116	0.193381	0.34974	0.109017
ENSMUSG00000002797	Ggct	3.30607	3.07379	2.24946	2.67525	3.38177	3.25524	2.47732	2.94346
ENSMUSG00000002799	Jag2	3.188	3.04243	83.2899	78.075	56.1111	51.3426	125.877	124.788	5.36581	0
ENSMUSG00000002803	Btbd6	15.4382	14.5848	13.3468	14.1507	12.6406	11.9896	16.8458	16.4253	0.187361	0.0379182
ENSMUSG00000002804	Nudt14	14.5231	13.142	19.1354	19.2899	18.6818	18.1133	17.1955	19.7321	0.446606	7.42e-08
ENSMUSG00000002808	Epdr1	94.8725	95.1308	72.5524	71.5277	85.9232	92.1137	73.591	77.6929	-0.291962	5.02e-07
ENSMUSG00000002812	Flii	169.968	170.345	169.549	168.259	147.78	137.59	166.214	169.376	0.0175903	0.836772
ENSMUSG00000002814	Top3a	32.4408	30.9261	27.6533	26.8933	32.9312	36.7101	25.123	27.9447	-0.22262	0.00251538
ENSMUSG00000002820	Atg4d	20.9877	21.7989	30.5926	30.0613	37.8561	34.6474	42.6099	40.7361	1.00237	1.1e-49
ENSMUSG00000002825	Qtrt1	27.2161	28.856	38.7806	39.1783	31.6507	32.7458	32.4966	35.4306	0.312324	7.56e-06
ENSMUSG00000002831	Plin4	2.21389	2.22693	4.01903	4.01287	14.7091	14.9548	14.9805	15.3714	2.8081	9.36e-123
ENSMUSG00000002833	Hdgfrp2	106.267	107.646	101.915	94.3025	102.635	97.8507	81.3728	91.211	-0.274312	1.83e-06
ENSMUSG00000002835	Chaf1a	126.723	130.291	150.324	150.553	140.229	143.746	141.295	149.535	0.215482	0.00011555
ENSMUSG00000002844	Adprh	54.4912	58.4335	66.224	70.9293	57.2274	54.1144	62.4868	63.2299	0.19332	0.00214261
ENSMUSG00000002845	Tmem39a	76.6891	83.0552	77.4113	79.4126	73.1513	73.7425	78.7789	79.6915	0.0269208	0.747599
ENSMUSG00000002846	Timmdc1	20.8991	22.7084	19.7952	20.6628	22.6874	19.7571	20.7221	21.9488	0.00556731	1
ENSMUSG00000002847	Pla1a	7.88144	7.74722	2.39942	2.07684	3.54593	4.061	2.15673	2.25302	-1.78807	3.48e-38
ENSMUSG00000002870	Mcm2	462.496	453.604	570.162	568.455	551.721	546.333	457.838	461.869	0.043473	0.495894
ENSMUSG00000002871	Tpra1	25.8287	26.7859	28.6131	32.9126	41.7961	42.4471	34.2453	35.9393	0.452607	5.06e-11
ENSMUSG00000002881	Nab1	101.809	98.1419	105.484	109.122	114.455	114.514	108.04	119.701	0.22343	8.99e-05
ENSMUSG00000002885	Cd97	23.0244	24.1199	21.0549	22.4228	42.6825	44.5098	23.6657	20.895	-0.0361524	0.711602
ENSMUSG00000002897	Il17ra	64.4094	64.1419	62.2649	58.2571	79.7179	77.449	59.3683	56.5436	-0.109501	0.0982601
ENSMUSG00000002900	Lamb1	78.1355	79.8559	23.5443	26.5413	6.20539	5.57581	9.06409	7.99459	-3.16374	0
ENSMUSG00000002908	Kcnn1	10.1544	9.50367	13.7667	12.8482	13.7569	15.406	11.3665	12.2826	0.299725	0.0024014
ENSMUSG00000002910	Arrdc2	12.7815	14.3967	16.0161	15.8051	20.2906	20.2083	13.3484	14.3176	0.0622775	0.601202
ENSMUSG00000002930	Ppp1r17	0	0	0	0.0352006	0	0	0	0
ENSMUSG00000002944	Cd36	0	0	0	0	0	0	0	0
ENSMUSG00000002948	Map2k7	120.111	120.443	128.279	131.545	120.201	123.345	106.583	110.289	-0.112099	0.0648512
ENSMUSG00000002949	Timm44	79.2277	76.2489	87.9987	87.9664	77.8136	74.4516	83.0049	87.2501	0.167664	0.00553099
ENSMUSG00000002957	Ap2a2	166.927	169.968	113.433	113.346	101.289	104.49	111.246	109.889	-0.568842	5.35e-26
ENSMUSG00000002963	Pnkp	29.9022	27.1623	25.7338	28.4773	24.6902	25.1073	25.6184	23.584	-0.172543	0.0230909
ENSMUSG00000002968	Med25	86.2826	83.6511	75.4617	78.0046	73.6438	74.8706	67.6746	68.2811	-0.284007	1.46e-06
ENSMUSG00000002980	Bcam	0.118074	0.0627305	0.269935	0.422408	0.689487	0.322301	0.903494	1.09017
ENSMUSG00000002981	Clptm1	172.24	168.745	210.819	209.303	213.544	211.236	198.885	208.913	0.295299	3.65e-08
ENSMUSG00000002983	Relb	40.5289	37.4501	40.2803	42.5224	44.0287	40.3199	31.564	34.8492	-0.197947	0.00494963
ENSMUSG00000002984	Tomm40	81.6482	78.4445	88.4786	83.9887	58.0811	60.9472	52.8981	58.3242	-0.490492	1e-16
ENSMUSG00000002985	Apoe	7.91096	7.08855	6.86834	6.51212	10.5065	8.73436	4.40089	3.77926	-0.826371	1.4e-11
ENSMUSG00000002992	Apoc2	0	0	0	0	0	0.0322301	0	0
ENSMUSG00000002996	Hbp1	60.0702	61.1309	67.2137	64.9452	73.7095	74.3549	64.4104	66.2824	0.146348	0.0221264
ENSMUSG00000002997	Prkar2b	37.6656	36.666	18.5955	14.7843	21.9651	23.1412	22.0919	21.004	-0.745505	3.89e-27
ENSMUSG00000003031	Cdkn1b	105.233	105.105	79.0309	78.3566	102.635	101.589	97.1402	102.331	-0.0395812	0.594096
ENSMUSG00000003032	Klf4	62.6973	58.6217	651.622	661.068	543.907	522.708	558.913	563.582	3.24704	0
ENSMUSG00000003033	Ap1m1	116.982	116.679	125.7	121.477	113.995	116.834	117.483	118.756	0.0537276	0.42727
ENSMUSG00000003037	Rab8a	95.758	92.3393	108.664	107.784	120.857	121.765	119.698	123.589	0.408397	2.08e-13
ENSMUSG00000003038	Hmgn2	31.4667	27.476	23.9942	23.9012	20.2906	22.5611	18.2448	19.4777	-0.609987	9.04e-17
ENSMUSG00000003039	Fam32a	70.8444	70.9168	67.0038	66.7052	77.7479	81.4778	60.2427	66.5731	-0.125404	0.0539123
ENSMUSG00000003051	Elf3	0	0	0	0	0.196996	0	0.029145	0.0363391
ENSMUSG00000003053	Cyp2c29	0	0	0	0	0	0	0	0
ENSMUSG00000003062	Stard3nl	33.9758	31.2712	17.1858	15.1363	12.7719	11.9251	16.9624	19.6594	-0.802901	1.01e-28
ENSMUSG00000003068	Stk11	125.129	119.345	100.296	105.848	103.85	103.91	87.5223	88.8126	-0.433756	7.56e-15
ENSMUSG00000003070	Efna2	10.7743	11.6679	14.6065	16.2275	13.1988	14.0523	11.9203	12.0646	0.135242	0.20406
ENSMUSG00000003072	Atp5d	143.696	133.585	179.327	189.731	148.699	144.971	155.372	160.51	0.22515	4.72e-05
ENSMUSG00000003099	Ppp5c	73.3535	70.1013	77.0514	73.1469	73.808	79.3828	68.7821	70.4614	-0.00573484	1
ENSMUSG00000003119	Cdk12	76.1873	75.5275	79.2108	80.9967	99.713	98.1085	70.5891	66.4278	-0.107055	0.0970285
ENSMUSG00000003123	Lipe	7.76337	7.27674	5.51866	5.3857	6.40238	6.83279	5.79985	5.16015	-0.410581	0.000556936
ENSMUSG00000003131	Pafah1b2	193.258	193.43	191.504	174.314	177.756	183.389	156.479	167.959	-0.216409	7.95e-05
ENSMUSG00000003134	Tbc1d8	1.41689	1.38007	2.42941	1.97124	4.16976	3.25524	5.07122	4.25167	1.78458	1.58e-25
ENSMUSG00000003135	Cnot11	40.6765	38.8929	32.3922	30.7654	42.3214	41.9636	34.6825	36.012	-0.134071	0.0639157
ENSMUSG00000003153	Slc2a3	3.63078	4.79888	5.93856	5.91371	7.58436	7.92861	18.7985	19.6958	2.23163	1.09e-109
ENSMUSG00000003154	Foxj2	54.7863	57.1789	50.3878	51.3225	55.8813	56.725	57.503	57.8518	0.081506	0.249516
ENSMUSG00000003161	Sri	79.5229	84.5294	69.6432	65.5788	60.8062	60.2381	67.9661	71.6969	-0.195031	0.00127773
ENSMUSG00000003166	Dgcr2	90.0019	87.8854	100.056	99.0898	122.926	117.35	87.5223	90.884	0.0413119	0.574375
ENSMUSG00000003178	Mical3	15.6448	15.9022	44.2093	45.5848	53.7472	52.9219	56.2789	54.3632	1.84971	8.43e-170
ENSMUSG00000003184	Irf3	37.3409	35.5682	33.2919	35.7286	45.933	45.5734	35.2654	35.2852	-0.00949427	0.977055
ENSMUSG00000003190	Bcl2l12	9.15074	8.56271	10.1076	8.69456	7.74852	8.47652	7.89829	7.44951	-0.165199	0.17091
ENSMUSG00000003198	Zfp959	3.80789	4.54796	3.83907	3.48486	5.6144	6.44603	4.48833	4.76042	0.18462	0.246642
ENSMUSG00000003199	Mpnd	85.1904	83.8707	106.894	112.712	90.5855	92.2426	110.867	112.179	0.437563	6.39e-15
ENSMUSG00000003200	Sh3gl1	247.808	252.239	184.095	182.374	204.449	201.148	169.857	169.086	-0.522792	2.03e-23
ENSMUSG00000003206	Ebi3	0	0	0	0	0	0	0	0
ENSMUSG00000003208	Ccdc94	14.2279	13.5812	12.7469	13.1298	14.8404	16.2118	13.2027	14.4629	0.0254687	0.851938
ENSMUSG00000003226	Ranbp2	218.88	219.149	203.471	203.847	258.853	261.58	194.688	182.095	-0.178111	0.00116387
ENSMUSG00000003227	Edar	0.20663	0.0627305	0	0	0	0.0322301	0	0
ENSMUSG00000003228	Grk5	12.6044	13.1734	5.00879	4.22408	4.66225	4.7056	4.75063	5.05113	-1.35887	5.79e-38
ENSMUSG00000003233	Dvl3	86.1055	80.3264	79.6007	83.7423	85.0039	85.4743	64.1772	60.6499	-0.375447	1.46e-10
ENSMUSG00000003234	Abcf3	60.6605	61.915	54.1969	55.1242	52.0399	52.2128	56.5412	56.2165	-0.0817676	0.240476
ENSMUSG00000003235	Eif2b5	82.15	81.3928	81.3703	85.6079	67.7996	68.4568	81.9557	77.0024	-0.00120772	1
ENSMUSG00000003269	Cyth2	93.1899	88.2932	119.521	118.309	123.484	122.797	116.93	125.588	0.454517	2.72e-16
ENSMUSG00000003271	Sult2b1	0.059037	0.0313653	0.509877	0.492809	0.689487	0.418992	0.553754	0.436069
ENSMUSG00000003273	Car11	0.118074	0.156826	0.809804	0.598411	1.11631	0.709063	0.903494	0.944815
ENSMUSG00000003279	Dlgap1	0.0295185	0.0313653	0.0599855	0.0704013	0.0656655	0.0644603	0.0582899	0.0363391
ENSMUSG00000003282	Plag1	0.619889	0.627305	0.599855	0.492809	0.919316	0.934674	1.25323	1.16285
ENSMUSG00000003283	Hck	1.44641	1.81918	0.749819	0.668812	0.36116	0.483452	0.29145	0.145356
ENSMUSG00000003299	Mrpl4	38.256	41.2139	35.4514	38.8967	24.6245	23.9792	22.9079	25.2193	-0.688617	4.74e-24
ENSMUSG00000003308	Keap1	85.4561	87.8227	84.8195	87.4736	100.731	96.5615	92.6519	98.1881	0.176233	0.00297085
ENSMUSG00000003309	Ap1m2	0.0295185	0	0	0	0	0	0.0582899	0
ENSMUSG00000003316	Glg1	570.12	565.39	588.428	587.815	596.045	595.742	568.473	534.62	-0.00321344	1
ENSMUSG00000003341	Atp8b3	1.29881	1.25461	0.779811	1.09122	4.76075	4.15769	3.32253	3.19784
ENSMUSG00000003344	Btbd2	39.4072	38.6106	30.2027	29.1461	28.9256	28.1369	31.7389	33.1776	-0.22873	0.000958056
ENSMUSG00000003345	Csnk1g2	155.976	156.168	165.92	165.161	195.355	186.741	159.656	167.705	0.105871	0.0725156
ENSMUSG00000003346	Abhd17a	88.9393	86.0663	81.4903	80.5039	81.3923	83.4438	73.2413	81.9809	-0.138057	0.0265492
ENSMUSG00000003348	Mob3a	14.6707	14.2398	9.9276	10.701	11.393	9.95911	15.9132	14.8627	0.132157	0.178544
ENSMUSG00000003352	Cacnb3	66.7118	68.2508	123.87	123.695	149.52	160.796	142.111	155.786	1.17872	1.79e-101
ENSMUSG00000003354	Ccdc65	0.442778	0.533209	0.539869	0.844815	0.853651	0.483452	0.990929	0.508747
ENSMUSG00000003355	Fkbp11	80.6741	79.4796	83.8297	92.8241	72.232	77.9969	73.387	74.9311	-0.0731815	0.282593
ENSMUSG00000003360	Ddx23	158.219	168.18	177.077	176.003	171.387	181.327	181.165	183.04	0.196272	0.000382554
ENSMUSG00000003363	Pld3	220.503	228.465	214.778	212.049	235.476	237.02	239.076	242.781	0.139923	0.0120346
ENSMUSG00000003378	Grik5	23.5558	23.6494	28.943	29.5685	30.6658	30.9087	24.5109	27.1816	0.164899	0.0342829
ENSMUSG00000003379	Cd79a	0.0885555	0.0627305	0.0299927	0.0352006	0.0984982	0.161151	0.0582899	0.0363391
ENSMUSG00000003380	Rabac1	90.061	89.5792	102.335	110.741	96.4297	96.1425	128.354	135.072	0.58932	9.06e-27
ENSMUSG00000003382	Etv3	27.2456	29.5461	29.2729	26.5061	34.146	33.0681	32.4384	32.3418	0.2294	0.00145429
ENSMUSG00000003402	Prkcsh	247.188	244.429	217.177	211.978	168.892	166.726	197.02	205.824	-0.25001	3e-06
ENSMUSG00000003410	Elavl3	0.236148	0.188192	0.239942	0.281605	0.328327	0.515682	0.17487	0.254373
ENSMUSG00000003411	Rab3b	1.74159	1.00369	0.809804	1.09122	0.72232	1.06359	0.816059	1.30821
ENSMUSG00000003418	St8sia6	0	0.0313653	0	0	0	0	0	0
ENSMUSG00000003420	Fcgrt	149.924	144.876	177.857	184.768	220.964	228.705	215.381	225.375	0.617389	1.03e-31
ENSMUSG00000003421	Nosip	49.7092	49.1494	45.1691	41.3255	42.3214	40.7389	38.4131	38.9191	-0.316422	9.56e-07
ENSMUSG00000003423	Pih1d1	58.0629	58.9667	80.8904	80.1871	95.3462	95.2723	89.271	92.0832	0.669452	3.46e-31
ENSMUSG00000003429	Rps11	293.001	292.701	350.465	351.936	439.203	412.32	335.429	342.387	0.248444	2.26e-06
ENSMUSG00000003435	Supt5	239.277	232.981	238.022	235.457	239.482	240.211	214.915	213.674	-0.101954	0.0778646
ENSMUSG00000003436	Dll3	0.177111	0.188192	0.0899782	0.0352006	0.0984982	0.0644603	0	0
ENSMUSG00000003437	Paf1	69.1914	67.0903	56.1764	55.2298	63.7612	61.4629	48.7012	47.9675	-0.456771	4e-14
ENSMUSG00000003438	Timm50	103.226	100.212	102.005	102.328	86.0217	85.152	85.0159	91.9741	-0.164852	0.0057773
ENSMUSG00000003444	Med29	11.1875	11.2915	9.29775	10.9826	11.4586	9.21782	9.99672	11.0107	-0.0644957	0.622027
ENSMUSG00000003452	Bicd1	0	0	0.0599855	0	0	0	0	0.0363391
ENSMUSG00000003458	Ncstn	151.932	143.339	181.396	182.621	182.583	184.453	170.352	164.18	0.218543	7.65e-05
ENSMUSG00000003464	Pex19	138.589	134.431	123.21	124.399	113.404	114.514	131.91	143.503	0.0488819	0.466193
ENSMUSG00000003469	Phyhip	0.0295185	0.0313653	0.0599855	0.0352006	0.0984982	0.0644603	0	0
ENSMUSG00000003476	Crhr2	0	0	0	0	0	0	0	0
ENSMUSG00000003477	Inmt	0	0	0	0	0	0	0	0
ENSMUSG00000003484	Cyp4f18	0	0	0	0	0	0	0.029145	0
ENSMUSG00000003500	Impdh1	142.545	138.227	179.087	174.666	137.077	139.492	167.671	171.157	0.308701	1.3e-08
ENSMUSG00000003505	Psg18	0	0	0	0	0	0	0	0
ENSMUSG00000003518	Dusp3	21.4304	20.7324	30.4126	29.8501	43.9959	44.2842	44.2129	42.1533	1.07403	2.59e-57
ENSMUSG00000003526	Prodh	3.15848	2.76014	5.72861	6.26571	4.39959	3.57754	3.73056	4.54238	0.505025	0.00112458
ENSMUSG00000003527	Dgcr14	38.5216	37.9833	34.0718	34.743	34.146	33.326	34.6825	35.8666	-0.0799234	0.31021
ENSMUSG00000003528	Slc25a1	76.0987	73.6143	60.8553	60.5099	53.7472	51.955	58.0568	59.1963	-0.315076	1.45e-07
ENSMUSG00000003531	Dgcr6	36.5144	34.2195	25.3439	29.0053	23.9022	22.3999	31.4766	35.0672	-0.0547019	0.541571
ENSMUSG00000003534	Ddr1	72.6746	71.7323	60.9752	64.4876	69.4741	70.584	81.1687	86.1236	0.248813	2.53e-05
ENSMUSG00000003541	Ier3	13.1653	12.7343	61.4251	64.5932	22.3263	21.6264	28.5621	31.1062	1.23812	7.29e-59
ENSMUSG00000003545	Fosb	1.06267	1.5369	2.4894	2.18244	7.61719	5.9948	11.454	8.17629	2.97958	1.43e-92
ENSMUSG00000003546	Klc4	29.3709	28.2287	32.5721	31.8214	36.5428	38.3539	39.9869	41.3538	0.534563	9.4e-16
ENSMUSG00000003549	Ercc1	22.8473	24.0258	22.6745	23.69	20.5205	20.305	15.6217	18.7873	-0.416272	1.19e-07
ENSMUSG00000003555	Cyp17a1	0.059037	0.0313653	0	0.105602	0.0328327	0.0322301	0.11658	0.0363391
ENSMUSG00000003559	As3mt	9.23929	12.2011	7.91808	7.60334	8.73351	8.79883	11.9786	12.0282	0.206084	0.0462554
ENSMUSG00000003573	Homer3	66.6233	63.2637	59.4456	64.0652	93.9016	90.7278	50.4208	53.6728	-0.283467	4.37e-06
ENSMUSG00000003575	Crtc1	81.3825	76.8449	67.3937	63.9244	62.1195	65.2015	46.7485	45.0241	-0.746493	2.2e-36
ENSMUSG00000003581	Rnf215	22.9064	22.8339	20.695	23.6548	25.6424	26.3642	20.6929	20.8223	-0.101512	0.246555
ENSMUSG00000003585	Sec14l2	4.45729	4.79888	5.93856	7.63854	14.1509	15.0837	14.1645	13.6998	1.63109	4.48e-55
ENSMUSG00000003604	Aven	27.3637	29.6402	23.1544	25.6965	22.1293	21.8198	16.292	17.5881	-0.714896	7.16e-22
ENSMUSG00000003617	Cp	20.8401	19.1642	16.8559	15.9811	24.9857	22.1099	19.8186	20.3499	0.0421136	0.694415
ENSMUSG00000003623	Crot	44.8091	44.2877	33.2919	29.8853	37.3636	38.5472	39.6954	39.7549	-0.12704	0.0712954
ENSMUSG00000003644	Rps6ka1	31.4077	32.9335	21.3848	22.7044	23.3441	25.7519	23.9863	24.8923	-0.359097	4.73e-07
ENSMUSG00000003657	Calb2	0	0	0	0	0	0	0	0
ENSMUSG00000003660	Snrnp200	328.01	329.335	254.998	256.507	267.455	256.842	243.856	226.756	-0.442981	1.09e-17
ENSMUSG00000003662	Ciao1	53.8418	50.153	55.7265	57.0954	61.6927	63.3322	62.6617	66.4641	0.348168	9.99e-09
ENSMUSG00000003665	Has1	0.20663	0.313653	0.0299927	0.246404	0.196996	0.193381	0.0874349	0.0363391
ENSMUSG00000003680	Taf6l	38.315	38.7988	33.7118	30.5542	41.0737	42.6727	32.4384	33.4683	-0.189206	0.00710457
ENSMUSG00000003721	Insig2	56.0261	55.5165	169.879	172.624	145.876	158.476	254.552	274.178	2.28171	0
ENSMUSG00000003731	Kpna6	196.652	194.402	138.986	142.598	127.292	128.663	116.609	120.428	-0.684831	1.06e-37
ENSMUSG00000003746	Man1a	22.4341	22.4262	18.5955	18.9731	22.4248	22.4322	23.6074	23.475	0.108593	0.204165
ENSMUSG00000003752	Itpkc	18.4786	19.7601	14.3665	14.6435	13.8882	14.9548	13.6398	15.0807	-0.378775	5.93e-06
ENSMUSG00000003762	Adck4	10.0068	10.4446	11.4572	9.82098	12.4764	11.2805	10.8711	14.4266	0.329884	0.000483529
ENSMUSG00000003778	Brd8	107.388	105.199	101.375	98.6322	107.757	105.876	115.152	116.939	0.164317	0.00485969
ENSMUSG00000003779	Kif20a	123.417	127.155	92.7376	91.6977	71.4112	69.7138	90.6409	90.1935	-0.432054	7.83e-15
ENSMUSG00000003808	Farsa	103.256	104.917	96.3367	99.5122	83.2966	81.0588	63.5652	68.5718	-0.619549	1.34e-27
ENSMUSG00000003809	Gcdh	36.8096	34.9095	24.924	26.9637	24.8544	23.6247	26.7551	26.6729	-0.386562	2.29e-08
ENSMUSG00000003810	Mast2	176.344	168.431	160.731	158.016	205.5	202.309	173.966	164.507	0.0122378	0.912553
ENSMUSG00000003812	Dnase2a	26.8323	26.535	27.4734	28.0901	62.6448	64.0735	34.5951	37.1748	0.462845	1.35e-11
ENSMUSG00000003813	Rad23a	103.256	100.871	108.664	106.024	84.1174	80.9943	87.8138	87.9405	-0.177863	0.0025929
ENSMUSG00000003814	Calr	1393.24	1452.96	894.504	936.759	1106.5	1084.83	1000.17	1073.89	-0.419213	4.57e-17
ENSMUSG00000003824	Syce2	55.9966	50.3412	87.7588	90.6768	71.8708	69.1014	95.2749	98.4425	0.901732	1.7e-55
ENSMUSG00000003847	Nfat5	314.844	286.992	229.325	217.751	346.254	362.976	256.942	222.649	-0.287735	4.15e-08
ENSMUSG00000003848	Nob1	78.8439	81.5183	97.5064	100.146	79.8164	81.1555	83.9375	87.8678	0.136711	0.0264772
ENSMUSG00000003849	Nqo1	37.9018	34.4704	18.9854	20.9444	23.3112	25.9453	24.2486	28.6352	-0.422466	1.26e-09
ENSMUSG00000003863	Ppfia3	3.21752	3.19926	2.27945	2.39364	4.20259	4.3833	2.5939	2.144
ENSMUSG00000003865	Gys1	69.6342	77.2213	81.6702	77.1598	52.3025	48.313	152.778	155.349	1.1076	8.91e-91
ENSMUSG00000003868	Ruvbl2	106.296	103.976	108.184	110.213	70.7874	72.3566	93.8468	99.2783	-0.0860028	0.181112
ENSMUSG00000003872	Lin7b	0.797	0.752766	0.989761	0.52801	1.18198	1.16028	0.553754	0.726781
ENSMUSG00000003873	Bax	101.632	99.3965	114.482	116.268	124.797	121.508	102.853	118.72	0.175215	0.00253553
ENSMUSG00000003882	Il7r	0	0	0	0	0	0	0	0
ENSMUSG00000003923	Tfam	39.4367	39.6457	40.3402	43.4728	50.1684	47.5717	40.0452	42.8801	0.104387	0.151311
ENSMUSG00000003929	Zfp81	15.2315	16.059	15.8962	15.1715	15.5627	15.8895	13.2318	13.9905	-0.164498	0.0841818
ENSMUSG00000003934	Efnb3	4.63441	4.73615	1.73958	1.93604	2.85645	2.44949	1.71955	1.34454	-1.55239	1.8e-20
ENSMUSG00000003948	Mmd	31.4667	31.6162	19.5553	18.0227	14.2494	14.8581	23.7532	24.4198	-0.351615	9.37e-07
ENSMUSG00000003949	Hlf	0.767481	0.940958	0.209949	0.352006	0.525324	0.257841	0.816059	0.327051
ENSMUSG00000003955	Fam162a	47.2296	49.4944	267.625	265.131	159.042	142.199	303.02	308.264	2.69796	0
ENSMUSG00000003970	Rpl8	1163.15	1157.97	1430.86	1494.65	1540.02	1481.88	1249.07	1343.13	0.19663	0.000134298
ENSMUSG00000003974	Grm3	0	0	0	0	0	0	0	0
ENSMUSG00000003992	Ssbp2	12.9291	13.9889	15.0264	13.2002	13.0674	11.4095	16.4378	17.5518	0.372855	1.4e-05
ENSMUSG00000004018	Fancl	10.6562	10.9151	13.6767	13.7634	11.7213	11.5062	14.8056	15.6258	0.532456	2.58e-09
ENSMUSG00000004031	Brinp2	0	0	0	0	0	0	0	0
ENSMUSG00000004032	Gstm5	23.0835	22.8966	21.4148	23.5492	19.4041	18.2745	30.5731	31.3606	0.466975	5.29e-11
ENSMUSG00000004035	Gstm7	0.856037	0.439114	1.10973	1.12642	1.01781	1.99827	1.51554	1.88963	1.39792	1.21e-07
ENSMUSG00000004038	Gstm3	0	0	0	0	0.0328327	0	0	0
ENSMUSG00000004040	Stat3	214.865	218.679	173.748	164.598	168.136	165.179	174.87	182.095	-0.24295	6.86e-06
ENSMUSG00000004043	Stat5a	32.6179	32.118	31.6124	28.2661	46.9836	46.3147	30.5439	28.3808	-0.0941693	0.227778
ENSMUSG00000004044	Ptrf	575.257	579.159	397.884	392.734	359.683	346.538	361.485	372.294	-0.616107	3.33e-34
ENSMUSG00000004054	Map3k11	36.5439	33.8431	35.0015	38.8615	42.3214	39.2241	38.4714	42.1533	0.23008	0.000664734
ENSMUSG00000004056	Akt2	84.1868	86.1917	105.934	107.996	108.742	111.452	115.822	124.098	0.530614	1.32e-21
ENSMUSG00000004069	Dnaja3	61.9298	61.3504	74.202	74.907	74.8586	73.4847	73.6785	74.6041	0.304217	3.54e-07
ENSMUSG00000004070	Hmox2	33.2969	33.1531	27.5333	28.6181	37.3965	37.9026	30.3982	31.5423	-0.0644681	0.449457
ENSMUSG00000004071	Cdip1	46.6392	46.7656	67.6936	66.2828	75.4824	77.2234	50.6248	53.6728	0.195561	0.00257719
ENSMUSG00000004085	Zak	70.6378	69.9132	52.7572	52.4489	40.3514	40.9967	43.5717	41.7536	-0.680105	1.58e-29
ENSMUSG00000004096	Cwc15	85.338	84.3725	85.9592	84.6927	92.1943	85.8611	86.5897	90.0482	0.0948635	0.139196
ENSMUSG00000004098	Col5a3	42.7133	44.5387	7.22825	6.96973	12.4436	12.4086	7.19881	8.64869	-2.43277	5.51e-202
ENSMUSG00000004099	Dnmt1	470.23	470.981	450.731	457.995	430.667	438.781	357.113	327.233	-0.420693	1.68e-16
ENSMUSG00000004100	Ppan	90.0905	85.3762	108.664	103.701	90.4213	85.6032	53.0147	54.2905	-0.672212	8.8e-31
ENSMUSG00000004105	Angptl2	182.985	180.131	86.5591	82.6159	153.132	157.96	113.199	112.796	-0.645955	2.09e-33
ENSMUSG00000004110	Cacna1e	0	0	0	0	0	0	0	0.0726781
ENSMUSG00000004113	Cacna1b	23.4082	23.869	15.1763	15.9811	13.3629	11.2161	18.3905	17.4427	-0.358103	3.74e-06
ENSMUSG00000004127	Trmt10a	21.9322	24.3081	29.2129	29.2517	26.2005	27.17	26.8425	28.3808	0.293459	7.44e-05
ENSMUSG00000004151	Etv1	0	0	0	0	0	0	0	0
ENSMUSG00000004187	Kifc2	2.24341	2.85424	2.18947	2.07684	5.4174	4.44776	2.50647	2.28936
ENSMUSG00000004207	Psap	1776.42	1786.53	1783.91	1793.68	2202.06	2187.85	1896.23	1937.38	0.143367	0.00641027
ENSMUSG00000004221	Ikbkg	54.993	58.2139	70.5729	66.2124	76.6644	81.51	96.2367	102.803	0.851141	4.32e-50
ENSMUSG00000004231	Pax2	0.059037	0.0313653	0	0.0352006	0	0	0	0
ENSMUSG00000004233	Wars2	20.8696	19.5719	15.7762	18.3747	15.9239	14.6647	13.6398	14.9717	-0.46641	1.29e-08
ENSMUSG00000004263	Atn1	267.88	250.483	244.681	238.696	258.623	254.328	326.22	302.85	0.317969	1.14e-09
ENSMUSG00000004264	Phb2	191.693	190.073	218.947	222.186	187.147	176.46	196.903	196.74	0.0822212	0.173301
ENSMUSG00000004266	Ptpn6	2.33196	2.2583	6.6284	6.75852	5.02341	6.02703	9.76356	8.86673	2.06324	2.5e-56
ENSMUSG00000004267	Eno2	17.0617	15.5572	14.8764	16.7555	27.9078	24.9783	18.3613	17.9878	0.194588	0.0251671
ENSMUSG00000004268	Emg1	99.1527	99.2397	119.521	124.61	110.449	110.71	125.673	132.965	0.419537	3.07e-14
ENSMUSG00000004270	Lpcat3	76.3053	79.3855	57.2262	55.793	73.3811	71.2286	55.9583	53.1277	-0.472901	1.14e-15
ENSMUSG00000004285	Atp6v1f	50.8604	47.487	60.5853	64.6636	85.6606	88.4072	84.3455	86.6323	0.834709	2.22e-46
ENSMUSG00000004296	Il12b	0	0	0	0	0	0	0	0
ENSMUSG00000004317	Clcn5	87.7585	87.2581	38.9906	37.6647	65.7968	61.5273	42.4642	40.1547	-1.04242	8.55e-70
ENSMUSG00000004319	Clcn3	16.0876	14.1457	25.6138	23.0212	31.0269	29.5873	54.0639	51.8195	1.84581	3.79e-166
ENSMUSG00000004328	Hif3a	0	0	0	0.0352006	0	0	0.0582899	0
ENSMUSG00000004341	Gpx6	0.059037	0	0	0	0	0	0.029145	0
ENSMUSG00000004344	Gpx5	0	0	0	0	0	0	0	0
ENSMUSG00000004347	Pde1c	0.0295185	0	0	0.0704013	0	0.0322301	0.262305	0.436069
ENSMUSG00000004356	Utp20	118.487	122.262	93.1275	93.2113	86.8754	81.4455	59.3974	61.1223	-0.960604	4.07e-65
ENSMUSG00000004359	Spic	0	0	0	0	0	0	0	0
ENSMUSG00000004360	9330159F19Rik	3.33559	2.57195	1.16972	1.54883	2.0028	1.45036	1.66126	1.52624
ENSMUSG00000004364	Cul3	150.899	160.465	174.138	168.189	157.006	161.666	167.933	169.558	0.15444	0.00641301
ENSMUSG00000004366	Sst	0	0	0	0	0.0328327	0	0	0
ENSMUSG00000004371	Il11	0.324704	0.345018	0.569862	0.739213	0.623822	0.515682	0.378885	0.690442
ENSMUSG00000004383	Large	45.2519	43.5663	66.194	70.3309	101.42	112.58	94.6629	109.344	1.23408	3.71e-101
ENSMUSG00000004393	Ddx56	78.1355	76.4685	78.581	82.1231	66.7489	67.7155	60.3301	61.0496	-0.311237	1.78e-07
ENSMUSG00000004394	Tmed4	45.0157	46.0756	56.1164	61.0027	51.6459	52.0194	69.8896	70.5704	0.662925	1.96e-28
ENSMUSG00000004415	Col26a1	0	0	0.149964	0.0704013	0.0328327	0	0.0874349	0.0363391
ENSMUSG00000004446	Bid	69.0438	71.356	75.1018	73.5693	103.325	105.328	84.4621	93.9001	0.381056	4.18e-11
ENSMUSG00000004451	Ralb	131.298	133.02	108.814	112.607	128.409	124.086	109.206	119.156	-0.17463	0.00244897
ENSMUSG00000004455	Ppp1cc	17.9177	16.3413	17.0959	18.9027	18.0908	16.7597	15.5634	14.0269	-0.168177	0.0603654
ENSMUSG00000004460	Dnajb11	165.805	163.789	128.939	133.868	176.345	176.911	131.473	130.748	-0.291727	9.46e-08
ENSMUSG00000004462	Tbccd1	28.7805	28.7933	19.0754	20.3108	27.8093	29.2327	19.9643	23.0026	-0.390397	1.27e-07
ENSMUSG00000004473	Clec11a	309.738	297.06	194.623	208.177	233.047	225.192	289.876	289.332	-0.029252	0.678436
ENSMUSG00000004500	Zfp324	17.3864	17.9096	13.3168	14.0099	18.649	18.9835	13.1735	14.2812	-0.327726	0.000148775
ENSMUSG00000004508	Gab2	14.1689	15.4317	25.0139	25.3797	31.2568	32.2946	28.7661	31.6513	1.06483	3.52e-47
ENSMUSG00000004530	Coro1c	190.188	196.221	185.595	174.912	177.789	182.036	169.74	180.75	-0.103639	0.0774968
ENSMUSG00000004535	Tax1bp1	174.838	185.463	178.097	179.594	185.669	191.544	180.582	189.508	0.0761767	0.211608
ENSMUSG00000004540	Psg17	0.265667	0.125461	0.179956	0.668812	0.36116	0.644603	0.320595	0.218034
ENSMUSG00000004542	Psg19	0	0	0	0	0	0	0	0
ENSMUSG00000004552	Ctse	0	0.0313653	0	0	0	0	0	0
ENSMUSG00000004558	Ndrg2	0.472296	0.65867	14.5465	14.7139	4.49808	3.15855	24.1903	26.2005	5.50957	0
ENSMUSG00000004561	Mettl17	12.9881	12.7657	12.357	11.5106	10.0796	10.6359	7.95658	7.12245	-0.726189	8.82e-14
ENSMUSG00000004562	Arhgef40	120.258	124.865	56.6863	54.3146	55.8813	50.6658	49.4299	49.1667	-1.27507	4.03e-111
ENSMUSG00000004565	Pnpla6	35.9831	36.6973	28.943	27.5621	41.0409	37.6126	31.3891	33.0322	-0.137422	0.0626351
ENSMUSG00000004567	Mcoln1	80.7626	83.1493	103.415	104.018	155.332	154.834	105.359	114.395	0.459471	2.81e-16
ENSMUSG00000004568	Arhgef18	74.2686	72.9556	55.4566	58.3627	64.582	62.0108	58.6105	58.9419	-0.286678	1.93e-06
ENSMUSG00000004591	Pkn2	193.641	193.555	210.879	206.663	202.906	207.562	212.438	221.705	0.202466	0.000197441
ENSMUSG00000004609	Cd33	0.118074	0.0313653	0	0.0704013	0.295495	0.0966904	0.0874349	0.145356
ENSMUSG00000004610	Etfb	77.6042	74.367	63.4946	69.6269	51.0877	51.0203	55.4337	59.6687	-0.365145	9.49e-10
ENSMUSG00000004612	Nkg7	0	0	0	0	0	0	0	0
ENSMUSG00000004613	Lim2	0	0	0	0	0	0	0	0
ENSMUSG00000004626	Stxbp2	0.059037	0.0627305	0	0.0704013	0.0328327	0.128921	0.029145	0
ENSMUSG00000004630	Pcp2	0	0.0627305	0	0	0	0.0644603	0.029145	0
ENSMUSG00000004631	Sgce	25.5335	25.7822	26.6036	24.4996	23.5739	24.1726	28.9992	32.5235	0.295448	3.62e-05
ENSMUSG00000004633	Chn2	0.324704	0.815497	9.38773	8.62416	11.6228	10.5393	14.2519	14.4993	4.70288	3.46e-188
ENSMUSG00000004637	Wwox	15.4382	13.7066	34.5816	33.159	20.7175	21.9809	29.349	26.9636	0.990491	6.39e-40
ENSMUSG00000004642	Slbp	108.776	109.465	114.182	119.929	131.955	134.561	132.697	148.554	0.40187	2.2e-13
ENSMUSG00000004651	Tyr	0	0	0	0	0.0328327	0	0	0
ENSMUSG00000004654	Ghrhr	0	0	0	0	0	0	0	0
ENSMUSG00000004655	Aqp1	131.357	126.872	255.628	263.653	342.577	393.562	314.795	316.077	1.32641	3.11e-142
ENSMUSG00000004661	Arid3b	3.12896	3.23062	5.30872	3.34406	5.48307	6.12372	5.59583	6.17764
ENSMUSG00000004665	Cnn2	623.106	621.377	401.873	399.105	276.09	271.636	477.919	493.121	-0.32034	3.42e-10
ENSMUSG00000004667	Polr2e	65.9443	67.4353	73.8421	77.6878	73.1185	70.6807	68.1118	68.8988	0.0768546	0.265178
ENSMUSG00000004668	Abca13	0.826518	0.878227	1.91954	1.51363	0.919316	1.32144	0.378885	0.254373
ENSMUSG00000004677	Myo9b	232.665	230.127	257.218	252.459	225.725	226.513	257.321	253.065	0.179434	0.000968146
ENSMUSG00000004698	Hdac9	0.767481	0.815497	7.79811	8.02575	5.45023	5.93034	9.90929	10.6837	3.73031	1.23e-118
ENSMUSG00000004707	Ly9	13.3128	16.0276	29.6928	28.8645	38.9068	39.0951	31.768	30.1614	1.12095	2.87e-52
ENSMUSG00000004709	Cd244	1.9187	1.66236	1.82956	1.68963	4.23542	4.7056	1.25323	2.21668
ENSMUSG00000004730	Emr1	0	0	0	0	0	0	0	0
ENSMUSG00000004748	Mtfp1	0.20663	0.59594	0.0899782	0.422408	0.919316	0.257841	0.524609	0.617764
ENSMUSG00000004768	Rab23	49.3254	50.7176	29.5429	30.2021	36.4115	41.2223	30.1942	32.6325	-0.635601	6.03e-23
ENSMUSG00000004771	Rab11a	89.0573	91.9943	75.6117	70.1901	88.3857	87.4726	86.3565	92.6646	0.0203866	0.813758
ENSMUSG00000004788	Eif2b2	53.8122	56.7084	50.8377	50.7593	61.9554	59.8836	44.7958	47.2408	-0.227056	0.000403193
ENSMUSG00000004789	Dlst	194.911	195.092	173.148	173.645	151.162	154.253	128.5	131.402	-0.547826	9.55e-25
ENSMUSG00000004791	Pgf	1.77111	2.57195	4.31896	3.09766	6.50088	7.60631	4.48833	4.90577	1.15195	1.46e-13
ENSMUSG00000004798	Ulk2	54.1369	52.3486	46.0389	44.5288	55.2903	56.4994	50.7997	53.055	0.000534143	1
ENSMUSG00000004814	Ccl24	0	0	0	0	0	0	0	0
ENSMUSG00000004815	Dgkq	26.8914	25.845	23.6343	23.4436	29.4838	27.4278	23.4326	21.6944	-0.182961	0.01785
ENSMUSG00000004821	Tmed11	0	0	0	0	0	0	0	0
ENSMUSG00000004837	Grap	0.118074	0.0313653	0.0899782	0	0.196996	0	0	0
ENSMUSG00000004842	Pou1f1	0	0	0	0	0	0	0	0
ENSMUSG00000004843	Chmp2b	58.0039	61.6955	57.4061	56.3914	72.4618	70.5195	72.6584	79.4008	0.381524	1.1e-10
ENSMUSG00000004846	Plod3	277.503	288.404	276.773	270.728	186.03	181.778	266.064	260.987	-0.0642015	0.292665
ENSMUSG00000004849	Ap1s1	175.96	178.907	132.778	139.324	111.172	114.256	134.883	134.491	-0.359414	2.82e-11
ENSMUSG00000004864	Mapk13	0	0.0627305	0	0	0.0328327	0	0	0.181695
ENSMUSG00000004865	Srpk1	127.727	130.511	104.915	110.741	102.438	95.7879	81.1687	83.2891	-0.613284	1.8e-28
ENSMUSG00000004872	Pax3	18.1834	16.9686	22.2246	22.106	29.4838	32.6169	23.6657	23.3297	0.457125	2.88e-09
ENSMUSG00000004880	Lbr	204.534	207.544	216.038	211.626	220.603	214.91	197.836	200.41	-0.0113593	0.91747
ENSMUSG00000004885	Crabp2	1.94822	1.50553	0.599855	0.774414	0.492491	0.451222	0.495464	0.290712	-2.05075	1.82e-12
ENSMUSG00000004891	Nes	83.5079	82.4279	66.344	64.03	52.1384	48.6997	51.9363	52.728	-0.627047	1.19e-26
ENSMUSG00000004892	Bcan	0	0	0	0.0352006	0.0328327	0.0966904	0.029145	0.0363391
ENSMUSG00000004894	Hapln2	0	0.0627305	0	0	0	0	0.0874349	0
ENSMUSG00000004895	Prcc	37.1343	37.9206	36.8011	32.2438	33.5879	36.549	27.9209	31.0699	-0.313276	5.84e-06
ENSMUSG00000004896	Rrnad1	11.7484	13.0166	11.6372	9.46897	11.4915	10.2814	12.4449	11.4105	-0.00853583	1
ENSMUSG00000004897	Hdgf	329.308	334.04	339.848	333.843	296.447	294.648	300.193	298.634	-0.109512	0.0516941
ENSMUSG00000004902	Slc25a18	0.0885555	0.0313653	0.0599855	0.176003	0.295495	0.161151	0.17487	0.0363391
ENSMUSG00000004929	Thop1	73.2354	69.9759	63.5546	65.7548	44.5868	44.252	44.038	48.5853	-0.594039	5.59e-23
ENSMUSG00000004931	Apba3	62.7268	60.9741	62.2349	65.8604	59.9854	64.6859	69.1027	71.1882	0.218749	0.000346385
ENSMUSG00000004933	Matk	2.30244	2.66605	2.54938	2.67525	6.23822	6.02703	2.3316	2.21668
ENSMUSG00000004934	Pias4	48.676	49.4944	49.2781	52.3081	55.6186	54.5656	47.8852	50.0752	0.0339003	0.694071
ENSMUSG00000004936	Map2k1	100.776	99.0515	99.366	102.68	122.729	116.834	150.854	161.418	0.680757	3.11e-36
ENSMUSG00000004937	Sgta	139.475	135.278	130.109	130.383	139.835	142.328	131.269	138.125	0.00852456	0.959397
ENSMUSG00000004939	Nmrk2	0	0.0313653	0	0	0.0328327	0	0	0
ENSMUSG00000004945	Tmem242	45.3995	43.9427	41.9598	42.628	35.3608	34.5829	45.5827	45.7509	0.0697505	0.357057
ENSMUSG00000004947	Dtx2	29.548	29.2951	28.6731	29.4277	33.5222	34.0672	30.7771	32.3418	0.13751	0.0680825
ENSMUSG00000004948	Zp3	0.0295185	0.0627305	0.0299927	0.0352006	0	0	0	0
ENSMUSG00000004951	Hspb1	2.8633	2.79151	4.5589	4.78729	5.35173	5.06013	6.47018	6.17764	1.20169	1.32e-18
ENSMUSG00000004952	Rasa4	53.1333	55.1088	60.7653	59.4539	50.3654	50.6658	110.722	113.487	1.08843	6.45e-82
ENSMUSG00000004961	Syt5	0	0	0	0	0	0	0	0.0363391
ENSMUSG00000004980	Hnrnpa2b1	1112.85	1127.86	817.242	817.394	860.086	862.156	617.494	592.181	-0.85093	1.64e-65
ENSMUSG00000004988	Fxyd4	0.059037	0.0313653	0.0299927	0.0352006	0.0328327	0.161151	0.0582899	0
ENSMUSG00000004994	Ccdc130	11.955	12.3265	15.5962	15.4179	13.7241	13.7945	18.7694	19.1507	0.681038	3.93e-16
ENSMUSG00000004996	Mri1	30.5517	30.5498	28.973	28.0197	22.4904	21.7231	22.0045	21.004	-0.465617	9.37e-11
ENSMUSG00000005034	Prkacb	136.198	129.727	139.496	135.382	148.207	149.483	153.681	154.441	0.250221	5.82e-06
ENSMUSG00000005043	Sgsh	15.3791	15.9649	13.7667	14.0803	21.2756	21.562	10.055	9.41181	-0.643524	8.36e-13
ENSMUSG00000005045	Chd5	5.22478	5.17527	6.68838	7.25133	8.89767	9.57235	10.2007	9.01208	0.931195	4.72e-17
ENSMUSG00000005054	Cstb	103.197	101.812	106.534	107.221	119.61	113.418	122.205	124.897	0.307007	4.01e-08
ENSMUSG00000005057	Sh2b2	16.8846	16.4981	19.3453	20.346	19.8638	17.1142	20.9552	22.5666	0.417244	1.13e-07
ENSMUSG00000005069	Pex5	94.7249	93.3744	92.3177	92.9649	95.9701	98.6887	105.505	107.854	0.219353	0.000143543
ENSMUSG00000005078	Jkamp	28.3968	25.5313	29.3029	28.6885	31.2239	32.4235	32.3801	32.7415	0.30883	1.21e-05
ENSMUSG00000005087	Cd44	170.086	176.492	262.197	253.973	196.537	210.269	262.072	283.336	0.691218	2.69e-40
ENSMUSG00000005089	Slc1a2	0.236148	0.0627305	0.479884	0.0352006	0.393993	0.193381	0.46632	0.872137
ENSMUSG00000005102	Eif2ak4	59.4798	58.9667	40.1603	41.2551	47.6075	50.2468	50.7122	52.1829	-0.165714	0.0105295
ENSMUSG00000005103	Wdr1	473.241	469.538	255.058	246.052	258.459	251.363	252.308	250.158	-0.869761	1.84e-65
ENSMUSG00000005107	Slc2a9	2.59763	3.04243	3.38918	2.88645	5.2204	5.38243	4.25517	3.48855
ENSMUSG00000005124	Wisp1	187.236	184.553	288.56	275.586	232.489	241.629	206.055	206.26	0.187223	0.000651267
ENSMUSG00000005125	Ndrg1	95.4628	98.3301	388.076	386.01	234.754	225.643	973.267	1032.1	3.40878	0
ENSMUSG00000005131	4930550C14Rik	0.59037	0.627305	0.809804	0.704013	0.426825	0.966904	1.07836	1.12651
ENSMUSG00000005142	Man2b1	170.322	179.754	157.822	161.712	221.063	223.935	164.29	153.133	-0.101656	0.0839352
ENSMUSG00000005148	Klf5	8.79651	7.4963	4.28896	3.76647	3.57877	5.28574	4.51747	4.50604	-0.815502	7.2e-12
ENSMUSG00000005150	Wdr83	21.2533	19.1014	19.4953	21.5428	19.437	18.7902	21.2758	20.3135	0.0829558	0.374475
ENSMUSG00000005161	Prdx2	194.261	188.129	164.21	176.179	152.771	151.836	143.656	153.787	-0.325752	1.52e-09
ENSMUSG00000005198	Polr2a	267.172	261.273	216.428	214.09	273.004	270.636	229.896	201.754	-0.251899	2.09e-06
ENSMUSG00000005202	Shbg	0	0.0313653	0.0299927	0	0	0	0	0
ENSMUSG00000005204	Senp3	93.9279	89.046	82.54	87.6848	95.3462	97.8507	72.571	77.4022	-0.250771	2.01e-05
ENSMUSG00000005220	Corin	0	0	0	0	0.0328327	0.0966904	0.0874349	0.0363391
ENSMUSG00000005225	Plekha8	26.0648	27.1623	20.4251	21.226	25.314	21.6264	28.4455	30.0161	0.171999	0.0225443
ENSMUSG00000005232	G6pc2	0	0	0	0	0	0	0	0
ENSMUSG00000005233	Spc25	43.5693	40.8376	39.4705	38.7911	42.6169	43.0272	48.7887	47.7132	0.231684	0.000396807
ENSMUSG00000005237	Dnah2	0.767481	0.784131	1.2297	1.40803	4.03843	2.96517	1.98186	2.79811
ENSMUSG00000005251	Ripk4	0.118074	0.0627305	0.0299927	0	0	0.0322301	0.0874349	0
ENSMUSG00000005262	Ufd1l	80.5265	81.3615	71.2028	73.3933	72.1335	73.8392	64.0898	63.1573	-0.308545	1.81e-07
ENSMUSG00000005267	Zfp287	7.20252	7.59039	6.11852	6.26571	5.35173	4.41553	5.27524	4.39703	-0.560228	2.88e-06
ENSMUSG00000005268	Prlr	0	0	0	0.0352006	0	0	0	0
ENSMUSG00000005299	Letm1	77.9879	78.0054	58.3059	59.8411	57.4901	55.7904	34.2162	37.4292	-1.08752	2.19e-72
ENSMUSG00000005312	Ubqln1	174.13	175.614	166.64	162.979	142.166	129.791	136.602	135.654	-0.323036	2.53e-09
ENSMUSG00000005320	Fgfr4	0	0.0627305	0	0.0352006	0	0	0.029145	0.0363391
ENSMUSG00000005338	Cadm3	0	0	0	0	0	0	0	0
ENSMUSG00000005339	Fcer1a	0	0	0	0	0	0	0	0
ENSMUSG00000005354	Txn2	138.944	133.679	126.089	129.046	118.625	114.288	99.0638	109.744	-0.349082	3.16e-10
ENSMUSG00000005355	Casp14	0.295185	0.376383	0.0599855	0	0	0	0.029145	0
ENSMUSG00000005357	Slc1a6	4.22115	4.10885	2.12948	2.11204	0.525324	0.290071	2.12758	2.07133	-0.946457	7.47e-09
ENSMUSG00000005360	Slc1a3	38.0494	35.7878	32.6621	31.3638	32.7342	34.7118	24.336	26.3458	-0.508491	1.6e-13
ENSMUSG00000005362	Crbn	31.4372	29.7656	38.1808	34.4262	38.1845	42.6727	43.2803	42.0079	0.517566	3.94e-15
ENSMUSG00000005364	Il5ra	0	0.0627305	0	0	0	0	0	0
ENSMUSG00000005370	Msh6	138.737	136.345	139.496	140.979	135.172	138.783	142.839	143.685	0.0966924	0.109931
ENSMUSG00000005371	Fbxo11	77.7222	78.3504	86.5291	82.5103	88.3857	89.4386	86.24	82.7077	0.15369	0.0122487
ENSMUSG00000005373	Mlxipl	0	0	0.0299927	0	0	0	0	0
ENSMUSG00000005374	Tbl2	133.453	137.631	113.583	120.703	127.621	125.214	144.559	147.319	0.144513	0.0122487
ENSMUSG00000005378	Wbscr22	61.487	61.6641	43.9394	47.6265	43.0765	42.7049	36.7518	36.23	-0.715708	5.67e-31
ENSMUSG00000005397	Nid1	0	0	0	0	0	0	0	0
ENSMUSG00000005410	Mcm5	381.084	380.9	409.911	414.417	324.847	332.776	288.71	296.854	-0.342307	3.69e-11
ENSMUSG00000005413	Hmox1	93.8688	96.009	101.855	100.04	97.8415	93.9508	109.993	111.997	0.263304	3.75e-06
ENSMUSG00000005417	Mprip	562.859	560.372	491.431	483.586	481.689	492.928	580.888	601.666	0.111817	0.0417771
ENSMUSG00000005442	Cic	237.594	227.053	272.544	270.693	442.355	452.769	348.982	363.827	0.654652	2.81e-37
ENSMUSG00000005447	Pafah1b3	49.9453	48.522	92.4376	94.3729	69.1129	72.2277	110.43	115.013	1.23197	1.79e-103
ENSMUSG00000005465	Il27ra	0	0	0.0899782	0	0	0.0644603	0	0.0726781
ENSMUSG00000005469	Prkaca	191.487	190.513	166.07	168.857	150.341	148.935	154.876	155.458	-0.261739	1.42e-06
ENSMUSG00000005470	Asf1b	69.5751	70.4777	71.3227	72.5485	83.3295	78.8027	67.4706	67.518	-0.014784	0.891509
ENSMUSG00000005474	Myl10	2.50907	2.32103	0.389906	0.316806	0.131331	0.0966904	0.204015	0.39973	-2.99763	1.02e-24
ENSMUSG00000005481	Ddx39	178.912	182.044	146.904	148.371	144.628	146.421	118.97	117.993	-0.568751	2.84e-26
ENSMUSG00000005483	Dnajb1	89.9724	90.4574	100.596	104.933	105.918	112.644	155.605	152.188	0.809021	4.57e-50
ENSMUSG00000005493	Msh4	0	0.0627305	0	0	0.0328327	0.0322301	0	0.145356
ENSMUSG00000005501	Usp40	42.7133	46.7656	47.2386	46.0072	49.8072	53.0186	48.4681	50.4749	0.182871	0.00568248
ENSMUSG00000005503	Evx1	0	0	0	0	0	0	0	0
ENSMUSG00000005505	Kbtbd4	11.896	11.2601	11.3073	10.4194	15.2016	12.9565	12.4449	13.9179	0.21857	0.0229668
ENSMUSG00000005506	Celf1	256.339	249.762	231.274	234.577	239.318	241.468	198.448	204.08	-0.292828	3.42e-08
ENSMUSG00000005510	Ndufs3	41.1783	41.0258	42.5597	41.8536	37.5278	40.6422	40.803	40.2273	0.0181693	0.879883
ENSMUSG00000005514	Por	128.11	130.73	83.0499	83.1087	95.6746	98.9465	76.0684	77.2932	-0.717176	3.23e-38
ENSMUSG00000005533	Igf1r	48.2332	47.142	64.6344	59.7003	90.4213	86.1511	87.9595	80.0549	0.857253	2.05e-48
ENSMUSG00000005534	Insr	46.285	45.3855	57.1962	54.7018	66.5191	63.3	76.6513	68.063	0.699986	1.08e-31
ENSMUSG00000005540	Fcer2a	0	0	0	0.0352006	0.0328327	0.0644603	0	0.109017
ENSMUSG00000005547	Cyp2a5	0	0	0	0	0	0	0	0
ENSMUSG00000005553	Atp4a	0.0295185	0	0	0	0	0	0	0
ENSMUSG00000005566	Trim28	501.342	502.032	483.333	487.705	410.705	408.291	361.135	362.7	-0.433193	1.83e-17
ENSMUSG00000005575	Ube2m	118.222	118.184	102.725	103.243	83.822	85.4421	79.0994	86.705	-0.475916	2.04e-17
ENSMUSG00000005580	Adcy9	18.7147	18.1291	22.6145	22.1412	23.7052	25.075	24.5109	26.1641	0.494903	4.61e-11
ENSMUSG00000005583	Mef2c	183.753	181.417	823.781	781.349	671.889	707.097	777.092	772.677	2.12331	0
ENSMUSG00000005609	Ctr9	78.106	81.236	60.4354	59.8059	64.7133	63.1711	65.139	66.2461	-0.24025	6.12e-05
ENSMUSG00000005610	Eif4g2	933.641	935.626	986.791	966.926	837.629	858.997	854.647	896.884	-0.0563761	0.344665
ENSMUSG00000005611	Mrvi1	0.59037	0.219557	0.569862	0.457608	2.42962	2.25611	1.69041	1.96231
ENSMUSG00000005615	Pcyt1a	161.171	164.95	129.989	132.108	174.473	176.718	142.49	152.479	-0.107924	0.0684133
ENSMUSG00000005621	Zfp592	54.5797	52.5682	69.0433	68.2892	83.9861	88.1172	63.2154	63.2299	0.276854	6.82e-06
ENSMUSG00000005625	Psmd4	346.104	330.151	303.437	312.546	285.71	294.906	274.429	295.4	-0.210194	7.68e-05
ENSMUSG00000005628	Tmod4	1.09218	0.752766	0.719826	0.387207	0.787985	0.483452	1.04922	0.436069
ENSMUSG00000005640	Insrr	0.0295185	0	0	0	0	0	0	0
ENSMUSG00000005649	Cabp5	0	0	0	0	0.0656655	0	0	0
ENSMUSG00000005656	Snx6	99.3003	98.5496	88.1187	87.4736	73.8736	75.1929	99.4426	107.673	0.102321	0.0990049
ENSMUSG00000005667	Mthfd2	261.445	253.557	307.516	305.014	257.704	248.204	273.351	273.161	0.123574	0.0273942
ENSMUSG00000005672	Kit	0	0	0	0	0	0	0.029145	0
ENSMUSG00000005674	Tomm40l	12.1616	12.2952	12.7169	12.4258	12.6734	11.1516	13.7273	16.4979	0.334246	0.000175078
ENSMUSG00000005677	Nr1i3	0.236148	0.250922	0.239942	0.492809	0.755153	0.644603	0.204015	0.290712
ENSMUSG00000005681	Apoa2	0.265667	0.407748	0.209949	0.316806	0.131331	0.128921	0.34974	0.436069
ENSMUSG00000005682	Pan2	80.3789	82.0201	126.599	129.503	136.65	138.88	130.744	121.372	0.674308	4.18e-34
ENSMUSG00000005683	Cs	292.971	301.702	219.097	221.236	200.706	189.997	165.514	171.375	-0.782246	3.08e-51
ENSMUSG00000005686	Ampd3	1.1217	1.38007	0.119971	0.140803	0.328327	0.322301	0.582899	0.508747
ENSMUSG00000005687	Bcas2	102.547	106.14	102.485	95.4641	104.375	106.553	101.658	103.421	0.0128101	0.909476
ENSMUSG00000005696	Sh2d1a	0	0	0	0	0	0	0	0
ENSMUSG00000005698	Ctcf	126.9	131.138	141.266	136.156	174.572	171.368	123.691	130.385	0.0148885	0.875359
ENSMUSG00000005699	Pard6a	11.1285	9.81732	11.3073	11.5458	13.4614	13.0854	14.281	16.4253	0.580748	6.68e-11
ENSMUSG00000005705	Agrp	0.118074	0.188192	0.149964	0.105602	0.0656655	0.354531	0.0874349	0.254373
ENSMUSG00000005716	Pvalb	0.0295185	0	0.179956	0.211204	0	0.161151	0	0.218034
ENSMUSG00000005718	Tfap4	24.7955	24.5904	33.6819	33.4758	18.4192	18.3067	11.6288	12.3916	-1.00459	6.11e-36
ENSMUSG00000005732	Ranbp1	226.318	222.787	213.638	214.231	182.189	177.91	144.851	150.444	-0.567569	5.96e-27
ENSMUSG00000005763	Cd247	0.0295185	0	0	0	0	0	0	0
ENSMUSG00000005774	Rfx5	19.3051	18.8505	17.8157	15.6643	19.6668	18.4679	25.123	24.8196	0.427106	1.65e-08
ENSMUSG00000005779	Psmb4	546.447	537.6	426.857	422.196	349.209	335.806	332.486	357.467	-0.614825	6.23e-34
ENSMUSG00000005800	Mmp8	0.177111	0.0940958	0.0299927	0.0704013	0.0656655	0.193381	0.029145	0.181695
ENSMUSG00000005802	Slc30a4	129.675	129.507	114.542	105.109	162.653	165.921	135.174	137.834	0.112695	0.0586303
ENSMUSG00000005803	Sqrdl	5.66755	5.08117	4.64888	4.50568	4.79358	3.80316	5.39182	5.70523	0.0790672	0.622915
ENSMUSG00000005804	Bloc1s6	24.7365	25.2177	23.9642	25.5205	27.3497	29.5873	35.586	36.23	0.56161	2.84e-16
ENSMUSG00000005813	Metap1	77.0728	78.2563	73.5722	72.4781	60.8719	60.1736	56.4538	56.0348	-0.42685	5.43e-13
ENSMUSG00000005823	Gpr108	41.5325	42.5626	55.7565	55.4762	54.765	56.4994	66.1882	68.5718	0.717722	1.62e-32
ENSMUSG00000005824	Tnfsf14	0	0	0	0	0	0	0	0
ENSMUSG00000005836	Gata6	2.95185	2.9797	1.67959	2.04164	2.03563	2.32057	3.55569	3.1615	0.226794	0.230933
ENSMUSG00000005846	Rsl1d1	170.322	177.214	212.169	211.38	172.733	166.726	141.033	145.792	-0.239343	1.32e-05
ENSMUSG00000005864	Cnga2	0	0	0	0	0	0	0	0
ENSMUSG00000005871	Apc	113.794	112.601	101.016	98.3154	138.882	130.371	121.913	112.36	0.0891755	0.157934
ENSMUSG00000005873	Reep5	285.798	291.822	194.413	193.85	245.129	242.209	169.07	175.627	-0.707301	3.86e-42
ENSMUSG00000005881	Ergic3	184.373	180.382	218.587	218.174	204.712	199.827	236.307	243.69	0.433561	1.6e-16
ENSMUSG00000005882	Uqcc1	61.4575	58.7471	46.9087	49.5625	45.145	44.4131	48.7887	52.1829	-0.215786	0.000678611
ENSMUSG00000005883	Spo11	0	0	0	0	0	0	0	0
ENSMUSG00000005886	Ncoa2	49.9748	51.9722	57.2262	56.849	72.626	67.1676	54.0639	52.3646	0.101782	0.147025
ENSMUSG00000005891	Prl4a1	0	0	0	0	0	0	0	0
ENSMUSG00000005892	Trh	0	0	0	0	0.0328327	0	0	0
ENSMUSG00000005893	Nr2c2	69.339	67.2785	79.8107	78.6734	95.7402	101.976	72.0172	70.1707	0.0964139	0.148169
ENSMUSG00000005897	Nr2c1	13.9918	14.8671	16.406	17.8467	16.4492	18.21	16.9624	17.7335	0.302936	0.000403503
ENSMUSG00000005899	Smpd4	82.5633	86.2544	70.6929	67.4796	78.3717	70.9707	54.4137	52.1102	-0.624202	1.23e-26
ENSMUSG00000005907	Pex1	23.8805	23.0221	22.9744	22.282	28.2033	26.9766	27.1048	27.436	0.255179	0.000643885
ENSMUSG00000005917	Otx1	8.767	8.87637	5.42869	4.47048	3.48027	3.77093	5.10037	4.39703	-0.843592	1.62e-13
ENSMUSG00000005936	Kctd20	125.955	123.14	123.18	124.469	121.35	119.509	108.128	109.744	-0.155508	0.00773827
ENSMUSG00000005947	Itgae	0.501815	0.564575	0.419898	0.387207	0.525324	0.709063	0.582899	0.581425
ENSMUSG00000005949	Ctns	29.1052	29.107	27.5333	28.4069	61.036	61.3662	38.9085	39.973	0.475717	1.24e-12
ENSMUSG00000005950	P2rx5	5.40189	5.1439	1.58962	1.65443	1.14915	1.54705	1.1658	0.799459	-2.3528	2.69e-39
ENSMUSG00000005951	Shpk	2.7157	2.63468	1.67959	1.44323	2.26546	2.09496	2.41903	1.88963
ENSMUSG00000005952	Trpv1	0	0.0313653	0	0	0.0328327	0	0.0582899	0
ENSMUSG00000005958	Ephb3	89.4116	89.3596	56.4463	59.2779	52.1712	48.3452	52.1695	46.8047	-0.810909	4.08e-44
ENSMUSG00000005968	Tuft1	6.55311	6.21032	7.76812	6.96973	13.4286	12.4408	14.6891	15.1534	1.26087	8.45e-39
ENSMUSG00000005973	Rcn1	248.28	253.588	161.871	164.422	153.723	148.194	119.261	120.464	-1.02789	1.27e-84
ENSMUSG00000005980	Dnase1	3.24704	3.10516	2.96928	3.20326	5.2204	5.93034	2.41903	1.92597	-0.492218	0.00539958
ENSMUSG00000005981	Trap1	127.933	127.343	98.7061	100.779	75.1213	74.7417	83.238	85.7602	-0.557597	8.94e-24
ENSMUSG00000005982	Naa60	44.1597	43.2527	31.3724	33.159	41.9274	44.4776	26.2013	29.8707	-0.607898	5.89e-20
ENSMUSG00000005983	1700037C18Rik	3.45367	2.57195	2.99927	1.90083	2.06846	1.77266	2.9145	2.79811	-0.040684	0.933863
ENSMUSG00000005986	Ankrd13d	3.95548	3.45018	4.64888	3.62567	4.89208	4.51222	6.61591	7.01344	0.911729	1.03e-12
ENSMUSG00000005994	Tyrp1	0	0	0	0	0	0	0	0
ENSMUSG00000006005	Tpr	641.319	663.218	584.529	571.236	626.383	598.642	519.655	471.572	-0.357145	1.96e-12
ENSMUSG00000006007	Pdc	0	0	0	0	0	0	0	0
ENSMUSG00000006010	BC003331	67.1546	67.4039	74.0521	71.3517	68.1607	63.2355	80.3818	83.4345	0.321105	4.58e-08
ENSMUSG00000006014	Prg4	0.767481	0.972323	1.55962	1.37282	2.0028	2.51395	1.10751	0.835798
ENSMUSG00000006019	Dhx34	27.4227	29.3579	21.7147	20.346	37.495	35.5176	24.0446	25.619	-0.156735	0.044282
ENSMUSG00000006021	Kptn	22.5226	21.5166	15.9861	16.6147	15.891	15.825	16.6126	16.8613	-0.358339	6.7e-06
ENSMUSG00000006024	Napa	155.031	151.714	142.496	139.887	175.261	173.269	133.834	142.231	-0.115218	0.051549
ENSMUSG00000006050	Sra1	50.9489	51.6586	55.1567	56.7786	47.4433	48.0229	55.5795	56.2892	0.162699	0.0125657
ENSMUSG00000006056	Calcoco2	0	0	0	0	0.0656655	0	0	0
ENSMUSG00000006057	Atp5g1	18.9804	14.6789	14.0666	13.4114	15.6284	14.8259	11.9494	11.4468	-0.486883	2.3e-08
ENSMUSG00000006058	Snf8	62.1955	57.7434	43.0396	47.4857	53.1234	55.178	42.9014	44.0793	-0.426664	5.55e-12
ENSMUSG00000006095	Tbcb	92.8652	87.6659	59.8055	62.2699	50.8579	46.8304	47.3314	49.0941	-0.867949	6.37e-50
ENSMUSG00000006127	Inpp5k	20.3383	20.8893	19.6452	19.6068	30.8628	29.7162	29.3781	28.8169	0.536912	1.36e-13
ENSMUSG00000006134	Crkl	100.422	107.677	92.4676	96.8722	123.812	120.927	114.044	113.414	0.167006	0.00431776
ENSMUSG00000006143	Upk3bl	0	0.0313653	0	0.0352006	0	0	0.029145	0.0363391
ENSMUSG00000006154	Eps8l1	0.0885555	0	0	0.0704013	0.0328327	0.0966904	0	0
ENSMUSG00000006169	Clint1	200.106	203.404	256.108	249.009	217.484	222.195	216.314	214.291	0.13201	0.0194114
ENSMUSG00000006179	Prss16	2.0663	1.78782	1.43965	1.05602	1.44464	1.67597	1.39896	2.10766
ENSMUSG00000006191	Cdkal1	13.9918	16.1531	14.6964	17.8467	17.7625	16.7597	16.5543	19.5504	0.292374	0.000508189
ENSMUSG00000006200	Rhox6	0	0	0.0299927	0	0	0	0	0
ENSMUSG00000006204	5430419D17Rik	0	0	0.0899782	0	0.0328327	0	0.0582899	0
ENSMUSG00000006205	Htra1	182.011	188.599	138.357	135.698	89.0095	88.7618	145.754	153.605	-0.270757	6.37e-07
ENSMUSG00000006215	Zbtb17	32.677	32.4944	37.7909	38.0167	28.0063	29.4583	30.3108	33.5773	0.00548625	1
ENSMUSG00000006216	Clcnkb	0.20663	0.156826	0.419898	0.316806	0.295495	0.483452	0.757769	0.726781
ENSMUSG00000006218	Fam131c	1.9187	1.56826	2.75933	3.09766	3.7101	3.89985	3.70141	3.59757	1.10088	2.3e-10
ENSMUSG00000006219	Fblim1	34.4776	31.0516	18.4455	17.5651	10.8348	11.6673	25.0938	24.2745	-0.369515	1.75e-07
ENSMUSG00000006221	Hspb7	6.19889	6.33578	113.193	111.164	52.7622	50.9236	219.432	243.581	5.24295	0
ENSMUSG00000006235	Epor	2.47955	2.19557	1.76957	2.56965	2.88928	2.80402	3.35167	3.01614	0.489255	0.00625274
ENSMUSG00000006241	Ccdc159	3.42415	4.17158	4.46892	4.54088	5.12191	5.09236	5.15866	5.08747	0.475153	0.000832451
ENSMUSG00000006262	Mob1b	83.6554	80.3578	70.9928	65.086	86.8426	92.8872	76.6804	75.7669	-0.067203	0.325788
ENSMUSG00000006269	Atp6v1b1	0.20663	0.219557	0.449891	0.774414	0.853651	0.966904	1.69041	1.23553
ENSMUSG00000006270	Vax1	0	0	0	0	0	0	0	0
ENSMUSG00000006273	Atp6v1b2	108.776	110.28	125.31	127.497	165.346	171.787	152.865	160.037	0.551714	2.13e-24
ENSMUSG00000006276	Eps15l1	68.0697	67.9058	82.4201	81.1375	76.1063	77.4168	80.3527	77.9836	0.258635	1.44e-05
ENSMUSG00000006281	Tep1	48.1447	46.6088	34.8516	34.1798	31.2239	28.6526	38.9085	36.2664	-0.293029	6.52e-06
ENSMUSG00000006288	Ttc5	15.2611	15.6513	19.3153	19.1843	14.7091	15.6316	20.1392	22.9299	0.511023	9.55e-11
ENSMUSG00000006289	Osgep	20.1316	20.4815	18.3856	17.2835	21.5054	18.9513	17.7784	20.3135	-0.0603364	0.573114
ENSMUSG00000006299	Aamp	143.312	138.603	124.32	131.65	125.421	122.765	119.873	119.592	-0.19742	0.000481079
ENSMUSG00000006301	Tmbim1	90.5333	89.7987	150.294	145.871	163.146	172.56	191.92	195.54	1.14104	4.13e-100
ENSMUSG00000006304	Arpc2	306.284	318.828	365.552	363.552	312.732	322.978	428.548	468.919	0.558805	4.63e-28
ENSMUSG00000006307	Kmt2b	129.35	123.015	128.399	129.222	124.141	126.6	106.467	95.7897	-0.27896	6.24e-07
ENSMUSG00000006310	Zbtb32	0.324704	0.219557	0.0899782	0.140803	0.229829	0.0644603	0.17487	0.181695
ENSMUSG00000006311	Etv2	0	0	0	0	0	0	0	0
ENSMUSG00000006313	Upk1a	0.944592	0.878227	1.01975	0.950417	1.21481	1.03136	1.13665	0.981154
ENSMUSG00000006315	Tmem147	46.8459	48.3652	42.5297	45.1976	37.5935	35.8721	38.2965	37.0295	-0.297913	4.57e-06
ENSMUSG00000006333	Rps9	470.879	458.09	603.544	629.141	650.186	595.452	505.345	528.733	0.192022	0.000255089
ENSMUSG00000006335	Tfpt	18.6262	18.0037	15.3263	15.7699	15.891	14.7936	11.9786	13.0821	-0.514219	1.42e-09
ENSMUSG00000006342	Susd2	0.560852	0.878227	1.07974	1.54883	0.689487	0.741293	1.66126	1.6716
ENSMUSG00000006344	Ggt5	1.23978	0.533209	0.389906	0.52801	0.196996	0.354531	0.46632	0.908476
ENSMUSG00000006345	Ggt1	0.059037	0.0940958	0	0.140803	0.0328327	0.0322301	0.029145	0
ENSMUSG00000006356	Crip2	117.926	118.812	372.99	387.841	244.834	239.051	371.249	388.428	1.71951	2.7e-236
ENSMUSG00000006360	Crip1	65.8263	63.7656	70.7829	74.1325	97.8415	104.329	93.3805	92.3739	0.557597	2.48e-22
ENSMUSG00000006362	Cbfa2t3	0.885555	1.25461	18.3256	16.2627	22.8516	23.8181	24.1612	25.9461	4.58664	2.33e-288
ENSMUSG00000006369	Fbln1	72.9402	68.6272	84.4296	80.0814	39.1694	34.8085	47.4189	50.7657	-0.492283	2.88e-16
ENSMUSG00000006373	Pgrmc1	202.704	195.813	189.944	187.338	164.853	167.532	220.89	252.556	0.284434	8.61e-08
ENSMUSG00000006378	Gcat	37.9018	37.4501	17.4558	17.0019	15.497	16.5341	14.3102	15.8438	-1.28802	2.75e-72
ENSMUSG00000006386	Tek	0.0885555	0	0.0299927	0	0	0.0644603	0	0.0363391
ENSMUSG00000006389	Mpl	0	0	0	0	0	0	0	0
ENSMUSG00000006390	Elovl1	99.8316	96.8559	77.4713	81.7007	82.4758	82.5736	69.0444	77.2932	-0.391637	9.74e-12
ENSMUSG00000006392	Med8	43.3922	43.0018	33.9518	31.3286	31.4209	29.6517	26.2013	24.0928	-0.738109	1.36e-28
ENSMUSG00000006395	Hyi	9.0917	8.56271	5.7886	6.68812	7.19037	6.70387	6.79078	6.68639	-0.350393	0.00175135
ENSMUSG00000006398	Cdc20	156.655	149.424	140.996	138.831	94.0986	96.3036	131.211	133.582	-0.171501	0.00251158
ENSMUSG00000006403	Adamts4	100.333	101.749	43.9394	45.62	48.8551	47.7328	35.586	35.794	-1.46291	1.01e-135
ENSMUSG00000006411	Pvrl4	0.0885555	0.0313653	0.119971	0.0352006	0.0656655	0.0322301	0.145725	0.0726781
ENSMUSG00000006412	Pfdn2	69.4866	66.808	66.014	67.7612	72.6588	68.8436	61.9914	59.9958	-0.120987	0.0620493
ENSMUSG00000006418	Rnf114	60.2178	59.5313	84.5495	85.8896	85.8247	81.4133	92.0398	98.0791	0.703411	1.18e-34
ENSMUSG00000006423	C330007P06Rik	41.2964	40.6494	46.8787	45.8312	66.3549	66.2974	48.4389	52.4373	0.335351	1.37e-07
ENSMUSG00000006435	Neurl1a	6.55311	6.99445	17.4858	16.8963	18.5833	17.1142	27.8334	30.3794	2.13853	1.65e-137
ENSMUSG00000006442	Srm	269.593	268.016	307.756	314.342	198.113	205.918	151.496	153.605	-0.779438	2.5e-50
ENSMUSG00000006445	Epha2	119.727	124.457	73.6022	74.4141	95.6746	90.3088	127.305	116.503	0.0379723	0.612234
ENSMUSG00000006456	Rbm14	68.8962	69.474	43.2195	43.3672	45.4077	43.4462	35.0905	32.2691	-0.996539	1.5e-59
ENSMUSG00000006457	Actn3	1.71207	1.22324	1.43965	0.809615	0.853651	1.12805	0.874349	1.45356
ENSMUSG00000006462	A530013C23Rik	0.413259	0.282287	0.179956	0.0704013	0.558156	0.225611	0.670334	0.726781
ENSMUSG00000006463	Zdhhc24	7.46818	8.65681	9.11779	7.67374	10.9333	10.5393	11.9203	12.0282	0.611212	5.13e-10
ENSMUSG00000006464	Bbs1	17.2388	17.0313	18.6255	18.2691	26.4303	23.2379	30.7188	29.0349	0.842674	8.33e-31
ENSMUSG00000006469	Slc34a3	0	0	0.0299927	0	0	0	0	0.0363391
ENSMUSG00000006471	Ndor1	37.9018	37.1365	37.311	32.8774	44.5868	42.6405	28.6204	26.9636	-0.391941	8.92e-09
ENSMUSG00000006476	Nsmf	132.243	124.991	94.4472	95.5345	101.059	96.5937	93.089	95.3537	-0.41162	1.25e-13
ENSMUSG00000006488	Prl7a1	0	0.0940958	0.0599855	0	0	0	0	0
ENSMUSG00000006490	Prl8a9	0	0	0	0	0	0	0	0
ENSMUSG00000006494	Pdk1	17.7701	18.38	210.429	203.284	172.569	157.38	346.155	365.607	4.33673	0
ENSMUSG00000006498	Ptbp1	398.057	394.293	417.019	415.051	319.988	302.899	329.396	329.995	-0.227065	1.53e-05
ENSMUSG00000006517	Mvd	215.042	212.97	113.852	118.908	74.1035	75.6119	43.426	36.4117	-2.3774	0
ENSMUSG00000006519	Cyba	54.196	53.8855	54.3469	57.3066	50.4967	48.6997	58.3774	58.8329	0.154991	0.0168999
ENSMUSG00000006522	Itih3	0	0.0627305	0	0	0	0	0.029145	0.0726781
ENSMUSG00000006526	Tmem110	29.1643	28.6051	30.9225	31.4342	32.9969	31.0698	23.1703	28.9986	-0.118921	0.15301
ENSMUSG00000006527	Sfmbt1	20.3087	22.2066	24.804	26.1541	32.9312	27.9435	23.6366	22.5666	0.161941	0.0500004
ENSMUSG00000006529	Itih1	0	0	0	0	0	0	0	0
ENSMUSG00000006538	Ihh	0.295185	0.250922	19.4953	18.6915	16.5477	16.7597	19.6729	23.6567	6.31561	9e-307
ENSMUSG00000006542	Prkag3	0.531333	0.65867	0.269935	0.281605	0	0.0966904	0.262305	0.363391
ENSMUSG00000006546	Cryba2	0	0	0.0599855	0.0352006	0.0328327	0	0	0
ENSMUSG00000006567	Atp7b	0.20663	0.156826	1.37967	1.30242	0.919316	0.805753	2.62305	3.08882
ENSMUSG00000006570	Defb2	0	0	0	0	0	0	0	0
ENSMUSG00000006574	Slc4a1	0	0	0	0	0	0	0	0
ENSMUSG00000006575	Rundc3a	4.04404	3.45018	2.57938	2.78085	2.75795	3.642	2.12758	1.59892	-0.949424	2.32e-08
ENSMUSG00000006576	Slc4a3	25.2383	24.3708	18.0856	18.2691	20.4876	18.5646	16.8166	19.0417	-0.436407	1.46e-08
ENSMUSG00000006585	Cdt1	134.368	136.125	178.517	178.397	216.926	215.813	169.157	163.707	0.338055	4.73e-10
ENSMUSG00000006586	Runx1t1	8.64892	10.0055	2.57938	2.11204	2.19979	2.86848	2.5939	2.68909	-1.77971	7.49e-44
ENSMUSG00000006587	Snai3	0.0885555	0.0940958	0.179956	0.0352006	0	0	0.029145	0.218034
ENSMUSG00000006589	Aprt	203.323	202.118	181.486	178.925	144.366	140.62	133.834	147.028	-0.493367	2.03e-20
ENSMUSG00000006599	Gtf2h1	89.9429	93.7821	90.3381	94.0209	107.527	105.489	94.08	99.4236	0.11194	0.0707298
ENSMUSG00000006611	Hfe	11.0399	12.6088	9.5077	10.0322	11.7213	11.6351	12.4158	10.6473	0.0137073	1
ENSMUSG00000006638	Abhd1	0.324704	0.345018	0.389906	0.211204	0.492491	0.354531	0.262305	0.363391
ENSMUSG00000006641	Slc5a6	22.7588	22.3321	19.3753	18.9731	23.7381	23.3346	18.5653	18.0968	-0.258735	0.00115749
ENSMUSG00000006642	Tcf23	0.0885555	0.0313653	2.15948	2.07684	2.13413	1.93381	3.32253	2.10766
ENSMUSG00000006649	Nphs1	0	0	0	0	0	0	0	0
ENSMUSG00000006651	Aplp1	15.2906	15.1181	19.0754	20.2756	12.7391	12.7954	24.5692	26.5275	0.783485	6.47e-25
ENSMUSG00000006673	Qrich1	162.086	163.727	183.916	180.474	202.742	202.566	154.789	158.547	-0.0186395	0.826666
ENSMUSG00000006675	P4htm	0.118074	0	0	0	0.0656655	0.0322301	0.145725	0
ENSMUSG00000006676	Usp19	206.954	208.955	213.128	215.991	264.763	257.261	218.733	216.908	0.10507	0.0695159
ENSMUSG00000006678	Pola1	140.538	141.489	153.893	154.953	151.031	144.455	138.847	132.274	-0.017788	0.832392
ENSMUSG00000006699	Cdc42	411.016	422.49	338.798	333.42	307.249	326.104	319.196	348.237	-0.283612	4.7e-08
ENSMUSG00000006705	Pknox1	49.9748	49.3375	58.7258	55.1594	51.6459	52.7285	54.0056	50.3296	0.111725	0.108215
ENSMUSG00000006711	D130043K22Rik	0.147593	0	0	0	0.0328327	0.0322301	0.0582899	0.0363391
ENSMUSG00000006715	Gmnn	43.3627	43.5663	49.668	48.5417	41.6319	44.0908	52.665	52.5099	0.313337	7.8e-07
ENSMUSG00000006717	Acot13	29.6366	31.0516	38.7506	41.2903	50.6937	48.313	42.4934	40.3727	0.490135	1.56e-13
ENSMUSG00000006720	Zfp184	2.83378	2.82287	2.60937	3.09766	3.64443	3.38416	2.44818	2.87079
ENSMUSG00000006724	Cyp27b1	2.8633	4.07748	0.929775	1.97124	2.46245	3.70646	1.10751	1.05383	-1.62987	8.66e-17
ENSMUSG00000006728	Cdk4	444.873	447.237	509.187	524.384	535.797	520.162	443.732	466.92	0.0670748	0.258244
ENSMUSG00000006731	B4galnt1	92.6291	93.2489	72.2225	66.494	63.2358	61.3017	39.1417	40.6271	-1.18329	1.39e-89
ENSMUSG00000006732	Mettl1	25.3269	25.4059	28.0432	27.7733	21.4398	20.8529	20.5472	22.2032	-0.212058	0.00698048
ENSMUSG00000006736	Tspan31	70.0474	72.391	65.7141	65.3324	73.2826	74.1615	63.536	66.6822	-0.0922985	0.17091
ENSMUSG00000006740	Kif5b	231.012	231.413	201.641	193.181	214.693	222.581	192.328	196.812	-0.211245	9.66e-05
ENSMUSG00000006763	Saal1	34.0053	33.1531	35.7214	40.6215	35.0325	36.6134	41.7647	41.6082	0.350252	1.32e-07
ENSMUSG00000006764	Tph2	0.059037	0	0.0299927	0	0.0328327	0	0.0874349	0.0726781
ENSMUSG00000006777	Krt23	0	0	0	0	0	0	0	0
ENSMUSG00000006782	Cnp	42.2705	39.8025	72.8524	76.0686	73.9721	75.0317	91.1363	102.985	1.27657	3.04e-106
ENSMUSG00000006784	Ttc25	0.501815	0.313653	0.689833	0.739213	0.623822	0.709063	0.874349	0.981154
ENSMUSG00000006800	Sulf2	165.038	170.345	48.6482	49.1753	25.0185	21.0785	44.1546	43.2435	-1.90072	2.05e-248
ENSMUSG00000006818	Sod2	80.9397	78.5072	61.6951	65.5788	59.8869	63.0099	50.2751	49.0577	-0.643704	1.05e-27
ENSMUSG00000006850	Tmco6	6.67118	7.71585	5.66863	6.44172	5.71289	5.73696	7.34453	8.64869	0.183614	0.128951
ENSMUSG00000006906	Stambp	29.4299	28.4797	29.9028	29.6389	28.269	27.7501	39.0834	40.8088	0.500614	6.49e-14
ENSMUSG00000006920	Ezh1	24.3528	25.0295	23.0344	21.7892	26.2333	24.1726	38.8502	40.7361	0.725408	4.69e-27
ENSMUSG00000006930	Hap1	5.07718	4.14021	10.6474	8.09615	19.9623	18.5001	7.57769	8.61236	0.839007	7.77e-13
ENSMUSG00000006931	Leprel4	151.253	155.352	162.051	170.758	183.436	191.254	194.047	205.025	0.417538	4.39e-15
ENSMUSG00000006932	Ctnnb1	1428.99	1405.79	2254.1	2275.4	3013.39	3156.01	2426.32	2365.6	0.795422	1.7e-58
ENSMUSG00000006941	Eif1b	44.5729	47.0479	50.8677	51.7449	51.2191	48.4097	60.7381	60.2138	0.439717	8.17e-13
ENSMUSG00000006948	Klk4	0.0295185	0	0	0	0.0656655	0	0.0874349	0
ENSMUSG00000006958	Chrd	1.71207	1.94465	3.2992	3.30886	1.74013	1.80489	2.06929	2.68909
ENSMUSG00000006998	Psmd2	432.948	439.396	283.461	283.154	272.413	270.636	236.162	248.014	-0.812012	5.42e-57
ENSMUSG00000007021	Syngr3	1.50544	1.03505	1.31968	1.40803	1.74013	2.06273	1.4281	1.45356
ENSMUSG00000007029	Vars	318.239	324.63	319.753	311.526	238.957	235.151	208.62	207.06	-0.590815	2.8e-30
ENSMUSG00000007030	Vwa7	0.413259	0.439114	0.179956	0.211204	0.459658	0.0966904	0.23316	0.0363391
ENSMUSG00000007033	Hspa1l	0.501815	1.19188	0.539869	1.05602	1.34614	1.67597	0.961784	1.19919
ENSMUSG00000007034	Slc44a4	0.147593	0.219557	0	0.0704013	0.36116	0.193381	0.23316	0.218034
ENSMUSG00000007035	Msh5	1.77111	1.66236	1.43965	2.07684	2.46245	2.96517	2.79792	2.79811
ENSMUSG00000007036	Abhd16a	75.9511	75.8725	68.8333	67.9372	72.035	69.1659	62.4577	65.1559	-0.213575	0.000454699
ENSMUSG00000007038	Neu1	58.0924	56.4888	77.0514	80.4335	137.766	134.593	106.816	118.284	1.00982	2.69e-71
ENSMUSG00000007039	Ddah2	97.1159	91.3356	130.708	133.938	100.993	100.429	138.788	150.189	0.652939	4.77e-33
ENSMUSG00000007041	Clic1	233.491	233.546	294.709	315.116	228.089	219.584	322.518	352.525	0.568285	2.34e-28
ENSMUSG00000007050	Lsm2	64.9702	67.0589	54.3768	54.6314	59.0661	57.0151	48.4972	50.8747	-0.37293	9.58e-10
ENSMUSG00000007080	Pole	170.233	169.341	165.11	160.445	137.602	128.373	136.194	115.231	-0.392047	3.57e-13
ENSMUSG00000007097	Atp1a2	0	0	0	0.0352006	0	0.0322301	0.029145	0.0726781
ENSMUSG00000007107	Atp1a4	0	0.0313653	0	0	0	0	0	0
ENSMUSG00000007122	Casq1	0.147593	0.219557	0.239942	0.0704013	0.295495	0.290071	0.378885	0.290712
ENSMUSG00000007207	Stx1a	14.4641	14.1144	10.6474	10.2786	9.55432	10.3459	8.07316	7.88557	-0.800241	2.36e-17
ENSMUSG00000007209	Ceacam9	0	0	0	0	0	0	0	0
ENSMUSG00000007216	Zfp775	8.08807	6.74353	10.4075	10.9474	7.28887	6.99394	13.2318	13.1547	0.866695	3.33e-19
ENSMUSG00000007279	Scube2	0.472296	0.690036	0.0899782	0.211204	0.72232	0.161151	0.23316	0.254373
ENSMUSG00000007338	Mrpl49	58.1219	57.5552	54.7068	56.0746	65.764	62.5587	55.492	62.6485	0.0648675	0.360635
ENSMUSG00000007379	Dennd2c	14.7593	16.3727	24.3841	24.1828	30.7971	30.1029	29.8153	32.5235	1.03789	8.14e-46
ENSMUSG00000007411	Mark3	119.786	123.234	145.105	151.996	148.437	142.876	131.823	138.161	0.189122	0.000866389
ENSMUSG00000007415	Gatad1	106.119	103.286	112.053	115.352	114.75	112.258	126.373	143.031	0.398945	4.03e-13
ENSMUSG00000007440	Pcdha2	2.95185	2.50922	1.82956	2.74565	2.72512	2.61064	2.85621	2.43472
ENSMUSG00000007457	2310003L06Rik	0	0	0	0	0	0	0	0
ENSMUSG00000007458	M6pr	93.1604	88.4186	85.3294	84.8335	107.232	102.266	106.35	110.471	0.292864	2.49e-07
ENSMUSG00000007476	Lrrc8a	10.302	9.78596	11.8171	11.405	13.5271	14.3424	14.3976	14.4993	0.561909	7.38e-10
ENSMUSG00000007480	Mc5r	0	0	0	0	0	0.0644603	0	0
ENSMUSG00000007564	Ppp2r1a	254.509	244.022	238.922	231.479	208.488	209.625	212.525	208.513	-0.20554	0.000140086
ENSMUSG00000007570	Fance	25.7992	27.821	26.9335	25.8373	27.678	27.8468	25.7059	27.7994	0.032846	0.74468
ENSMUSG00000007589	Tinf2	25.3859	26.1586	27.4734	28.9349	26.9228	24.2693	28.0666	30.7065	0.224314	0.00227317
ENSMUSG00000007591	Tssk4	1.53496	1.56826	0.32992	0.52801	1.14915	1.09582	0.728624	0.617764
ENSMUSG00000007594	Hapln4	26.6257	28.6992	20.845	18.3395	22.6546	22.3032	15.0679	16.1345	-0.790205	9.83e-26
ENSMUSG00000007603	Dus3l	45.4585	44.1309	44.4792	39.0023	37.298	37.6448	25.123	28.3445	-0.711706	7.3e-27
ENSMUSG00000007610	Gtpbp3	32.2047	33.3413	34.1617	34.4966	32.4716	29.2972	30.7188	33.2139	-0.000323022	1
ENSMUSG00000007613	Tgfbr1	40.5879	38.6734	73.1823	66.318	93.3106	91.179	91.282	87.5044	1.21222	3.48e-94
ENSMUSG00000007617	Homer1	15.5563	14.2398	18.2956	19.1491	20.4548	20.305	20.7804	19.6958	0.481838	2.42e-09
ENSMUSG00000007646	Rad51c	15.7038	13.0166	13.2868	13.9747	16.1209	15.8572	20.3432	21.1857	0.565748	1.99e-12
ENSMUSG00000007653	Gabrb2	0.059037	0.0313653	0.0299927	0	0.0328327	0.0966904	0.029145	0.145356
ENSMUSG00000007655	Cav1	91.0056	93.7194	15.9861	13.2706	11.0646	10.7649	20.9844	22.2395	-2.05926	8.19e-243
ENSMUSG00000007656	Arpp19	152.581	149.33	141.146	137.846	176.903	181.488	123.895	132.783	-0.197552	0.000453777
ENSMUSG00000007659	Bcl2l1	20.4563	19.1955	20.725	20.1348	29.7793	28.6526	30.9228	31.1062	0.682846	1.43e-21
ENSMUSG00000007670	Khsrp	270.183	278.178	249.24	245.419	222.737	228.737	189.85	191.907	-0.484483	1.65e-20
ENSMUSG00000007682	Dio2	0.059037	0.0940958	0.0899782	0.0352006	0.262662	0.225611	0.17487	0.363391
ENSMUSG00000007721	Ccdc124	71.5233	70.5091	52.6673	54.3146	58.4751	50.2468	44.4169	43.0981	-0.65918	5.95e-28
ENSMUSG00000007739	Cct4	266.286	270.055	311.985	296.425	224.806	208.626	286.699	303.322	0.1749	0.00119821
ENSMUSG00000007777	0610009B22Rik	12.7225	13.6753	10.2575	11.6514	12.0824	11.9896	11.8037	11.5195	-0.13726	0.179172
ENSMUSG00000007783	Cpt1c	40.9422	37.6697	32.1522	34.9894	36.5757	37.0969	34.5076	37.2475	-0.0970385	0.203966
ENSMUSG00000007805	Twist2	16.0285	14.4907	4.5289	5.03369	4.59658	4.09323	2.21502	2.28936	-2.72303	1.14e-113
ENSMUSG00000007812	Zfp655	44.8386	44.4446	53.657	50.1961	75.0884	71.2608	47.6812	52.5099	0.201301	0.00199079
ENSMUSG00000007815	Rhoa	239.926	238.125	271.404	271.115	286.63	288.105	279.296	299.943	0.313987	2.08e-09
ENSMUSG00000007817	Zmiz1	75.3903	70.9168	44.9591	47.4153	65.0088	63.2355	58.1442	47.8949	-0.420174	1.46e-12
ENSMUSG00000007827	Ankrd26	32.4704	33.8431	30.2627	29.8149	22.7531	24.4627	36.8975	34.086	0.140217	0.0588591
ENSMUSG00000007833	Aldh16a1	99.9497	103.098	124.68	127.497	141.246	142.618	128.442	132.31	0.398552	5.51e-13
ENSMUSG00000007836	Hnrnpa0	408.89	391.595	429.856	438.846	365.954	351.373	317.214	324.399	-0.281601	6.06e-08
ENSMUSG00000007837	Prrg2	13.4014	13.0793	13.7667	15.6291	17.4998	18.5323	16.3212	16.7886	0.359052	3.38e-05
ENSMUSG00000007850	Hnrnph1	418.897	407.184	382.108	376.224	302.915	311.923	294.102	278.793	-0.489358	1.13e-21
ENSMUSG00000007867	Ift43	29.6071	28.6678	25.1639	27.7029	25.7409	23.8503	27.746	28.3081	-0.0187577	0.887708
ENSMUSG00000007872	Id3	223.927	223.634	260.787	283.084	343.726	343.767	314.503	338.389	0.581785	1.48e-29
ENSMUSG00000007877	Tcap	0.118074	0.188192	0.0599855	0	0.262662	0.161151	0.145725	0
ENSMUSG00000007880	Arid1a	138.088	129.256	146.425	139.113	156.251	153.77	140.012	126.787	0.0368112	0.616421
ENSMUSG00000007888	Crlf1	24.7365	29.3579	10.7074	12.109	9.19316	8.41206	5.91643	5.3055	-2.22002	1.26e-133
ENSMUSG00000007891	Ctsd	557.605	567.805	486.452	491.049	620.112	641.089	575.205	609.878	0.111921	0.0415053
ENSMUSG00000007892	Rplp1	531.923	511.724	618.06	667.369	616.566	562.287	619.709	652.468	0.322972	2.26e-10
ENSMUSG00000007907	Cabs1	0	0	0	0	0	0	0	0
ENSMUSG00000007908	Hmgcll1	0.0295185	0	0	0.0352006	0	0.0322301	0.029145	0
ENSMUSG00000007944	Ttc9b	0.059037	0.0313653	0.269935	0.140803	0.0656655	0.0644603	0.0874349	0.327051
ENSMUSG00000007946	Phox2a	0	0	0	0	0	0.0322301	0	0
ENSMUSG00000007950	Abhd8	102.813	98.8319	67.4837	65.1564	76.6973	75.064	61.9039	68.3174	-0.595671	2.02e-25
ENSMUSG00000007987	Rabl5	21.3419	22.5516	23.4843	25.9077	20.5861	17.3076	28.7078	28.4535	0.420595	7.89e-09
ENSMUSG00000007989	Fzd3	5.60852	5.45755	5.72861	6.16011	6.33672	5.89811	7.92743	7.77656	0.544285	2.92e-06
ENSMUSG00000008028	1700008O03Rik	0.0295185	0	0	0	0.0328327	0	0	0
ENSMUSG00000008035	Mid1ip1	57.3545	58.6217	53.687	52.6954	58.5408	59.4968	40.3075	42.9891	-0.441235	1.48e-12
ENSMUSG00000008036	Ap2s1	121.351	121.007	110.613	115.775	104.539	101.879	103.552	110.107	-0.145057	0.0141145
ENSMUSG00000008090	Fgfrl1	38.3741	37.3247	45.1391	43.9304	29.8121	27.7824	39.2291	35.6123	0.0254675	0.819509
ENSMUSG00000008129	4930432K21Rik	2.36148	2.1642	2.42941	3.48486	4.59658	4.22215	8.51033	9.01208	1.9846	1.87e-50
ENSMUSG00000008136	Fhl2	56.9117	53.1327	34.8816	32.6662	35.4922	37.2258	54.0056	57.343	0.0528305	0.485729
ENSMUSG00000008140	Emc10	181.096	176.712	183.256	193.674	143.775	139.041	189.355	201.682	0.165023	0.00297577
ENSMUSG00000008153	Clstn3	0.147593	0.125461	0.209949	0.140803	0.0984982	0.161151	0.262305	0.436069
ENSMUSG00000008167	Fbxw9	11.217	11.0092	11.7572	11.0882	9.98115	10.926	8.53948	9.55717	-0.264882	0.0113091
ENSMUSG00000008193	Spib	0.324704	0.345018	0.359913	0.176003	0.492491	0.193381	0.0874349	0.254373
ENSMUSG00000008200	Fnbp4	76.4234	78.57	86.4091	81.4543	92.26	94.6921	69.365	61.8854	-0.198066	0.00103977
ENSMUSG00000008206	Cers4	0	0	0	0	0	0.0322301	0	0
ENSMUSG00000008226	Scrn3	30.7288	35.1604	24.954	26.4357	26.89	29.2327	30.3108	31.7967	-0.0473119	0.602594
ENSMUSG00000008301	Phax	34.6842	36.0073	33.9518	37.1367	32.1432	33.5193	34.9157	35.4306	0.031213	0.748026
ENSMUSG00000008305	Tle1	26.5962	27.4132	37.5209	37.3479	29.9434	31.231	27.746	27.9811	0.0836884	0.322477
ENSMUSG00000008307	1700109H08Rik	0.265667	0.250922	0.509877	0.316806	0.689487	0.418992	0.670334	0.254373
ENSMUSG00000008318	Relt	5.60852	4.23431	5.90857	7.11053	5.5159	6.31711	5.68327	5.99594	0.276712	0.0405356
ENSMUSG00000008333	Snrpb2	60.7491	62.3228	63.4047	63.9596	56.9648	59.0456	60.0678	67.4816	0.0865765	0.200052
ENSMUSG00000008348	Ubc	156.95	156.92	104.945	103.314	160.06	151.836	115.035	106.255	-0.464305	1.17e-17
ENSMUSG00000008373	Prpf31	67.3907	65.6788	53.3871	51.5337	47.115	46.9271	42.4642	44.5153	-0.576876	2.48e-21
ENSMUSG00000008384	Sertad1	38.0494	35.5055	42.2898	47.4505	45.6375	44.4131	64.3812	64.3928	0.845437	2.11e-43
ENSMUSG00000008393	Carhsp1	86.6959	85.8153	121.591	124.786	142.33	150.611	159.044	173.519	0.983353	1.39e-73
ENSMUSG00000008398	Elk3	63.819	61.0368	34.2217	33.2294	48.8879	51.1814	32.8464	34.6311	-0.851712	9.95e-43
ENSMUSG00000008429	Herpud2	46.2555	49.5571	47.1786	45.2328	58.0811	56.7573	54.2971	54.763	0.225497	0.000424354
ENSMUSG00000008435	Rdh13	24.5299	25.5627	23.6043	23.9364	26.7587	26.4287	16.9624	19.6231	-0.421577	4.14e-08
ENSMUSG00000008438	Adam21	0.0885555	0.125461	0	0.0352006	0.196996	0.0322301	0.17487	0.218034
ENSMUSG00000008450	Nutf2	17.4159	18.976	20.575	19.818	20.3563	19.7893	13.6107	14.0632	-0.356884	2.64e-05
ENSMUSG00000008461	Fut1	0.147593	0	0	0.105602	0	0.0322301	0.0582899	0.0726781
ENSMUSG00000008475	Arpc5	181.126	180.099	140.576	143.583	164.196	166.017	137.244	139.905	-0.344517	1.79e-10
ENSMUSG00000008482	Rnf151	0.0885555	0.188192	0.0299927	0.176003	0.164164	0.225611	0.0582899	0.145356
ENSMUSG00000008489	Elavl2	0.147593	0.0627305	0.0299927	0.0352006	0.0328327	0	0.029145	0.0363391
ENSMUSG00000008496	Pou2f2	0.059037	0.125461	0.0299927	0.0704013	0.0656655	0	0.0874349	0.0363391
ENSMUSG00000008540	Mgst1	0.265667	0.313653	0.0599855	0	0.164164	0.257841	0.34974	0.363391
ENSMUSG00000008575	Nfib	126.28	121.446	88.1787	86.4176	98.8265	111.677	65.7219	59.3053	-0.945288	7.42e-64
ENSMUSG00000008590	Htr3b	0	0	0	0	0	0	0	0
ENSMUSG00000008601	Rab25	0.236148	0.0313653	0	0.211204	0.229829	0.257841	0.204015	0.181695
ENSMUSG00000008604	Ubqln4	113.174	106.61	113.613	117.007	107.691	100.622	85.5988	80.9997	-0.360396	1.82e-10
ENSMUSG00000008658	Rbfox1	0	0	0	0	0	0	0	0
ENSMUSG00000008668	Rps18	67.7745	70.6032	97.5964	102.363	92.2928	87.0536	85.9777	91.5744	0.396541	6.89e-12
ENSMUSG00000008682	Rpl10	14.0213	13.3616	18.1756	13.9395	14.6434	15.1804	12.2117	10.393	-0.22902	0.0153795
ENSMUSG00000008683	Rps15a	66.2395	69.9759	84.3396	93.8449	108.676	102.621	86.24	88.2676	0.395408	9.22e-12
ENSMUSG00000008690	Ncaph2	198.482	198.73	296.688	301.141	219.454	218.875	318.176	333.374	0.751338	4.06e-48
ENSMUSG00000008730	Hipk1	158.19	149.957	236.643	220.532	316.31	334.645	259.157	258.661	0.786592	2.83e-51
ENSMUSG00000008734	Gprc5b	17.4454	17.8782	19.8852	23.6548	35.919	40.191	26.9008	27.9811	0.672712	1.04e-19
ENSMUSG00000008763	Man1a2	170.646	168.557	107.224	105.109	121.186	118.961	84.7536	82.9984	-0.977079	2.49e-72
ENSMUSG00000008789	Ceacam5	0	0	0	0	0	0	0	0
ENSMUSG00000008813	Tppp2	0	0	0	0	0	0	0	0
ENSMUSG00000008822	Acyp1	10.8333	8.87637	13.0768	12.461	15.3985	13.7945	15.7674	17.8425	0.798596	9.63e-20
ENSMUSG00000008843	Cldn13	0	0	0	0	0	0	0	0
ENSMUSG00000008845	Cd163	0.20663	0.188192	0.0899782	0	0.196996	0.128921	0.029145	0.0726781
ENSMUSG00000008855	Hdac5	75.6854	77.5663	132.328	138.515	139.9	144.907	149.164	157.13	1.03626	5.31e-80
ENSMUSG00000008859	Rala	67.745	65.9925	73.9321	70.3661	67.7011	70.6162	87.7846	93.7548	0.477228	1.04e-16
ENSMUSG00000008874	Clec3a	0	0	0	0	0	0	0	0
ENSMUSG00000008892	Vdac3	40.9126	41.6217	33.7118	36.0103	32.2417	30.7798	29.2324	31.1426	-0.415002	5.89e-10
ENSMUSG00000008932	Slc1a7	0.0295185	0.0313653	0	0	0	0	0.145725	0
ENSMUSG00000008958	Vps72	112.613	113.417	116.162	118.239	111.894	110.324	90.262	96.1895	-0.241014	2.64e-05
ENSMUSG00000008976	Gabpa	109.425	112.978	131.278	122.533	151.819	153.093	136.253	145.974	0.380613	3.95e-12
ENSMUSG00000008999	Bmp7	0	0	0	0	0.0328327	0	0	0
ENSMUSG00000009013	Dynll1	143.106	139.356	117.961	124.821	115.341	106.295	111.829	122.099	-0.235855	2.64e-05
ENSMUSG00000009030	Pdcl	34.8318	35.0664	46.6687	44.7752	46.8851	52.1161	54.1514	53.0914	0.656536	1.89e-25
ENSMUSG00000009035	Tmem184b	209.463	209.426	177.017	176.25	181.893	188.804	179.416	187.51	-0.153763	0.00592775
ENSMUSG00000009047	Gm5965	0	0	0	0	0	0	0	0
ENSMUSG00000009070	Rtdr1	0	0	0	0	0	0	0	0
ENSMUSG00000009073	Nf2	162.263	162.848	130.438	125.49	137.996	137.236	107.166	111.743	-0.533344	7.16e-23
ENSMUSG00000009075	Cabp7	0.0295185	0	0.0599855	0.0352006	0	0	0	0
ENSMUSG00000009076	Zmat5	11.6303	12.7343	11.1273	12.9538	10.8676	10.8616	10.6671	10.2113	-0.179829	0.0760297
ENSMUSG00000009079	Ewsr1	223.307	225.046	209.559	200.01	205.664	211.72	140.187	134.564	-0.667548	1.11e-36
ENSMUSG00000009090	Ap1b1	127.048	124.614	94.6571	94.9361	103.948	104.136	92.3313	88.9217	-0.43444	5.19e-15
ENSMUSG00000009092	Derl3	0.413259	0.0313653	0.299927	0.176003	0.295495	0.580142	0.145725	0.363391
ENSMUSG00000009093	Gstt4	0	0.0313653	0.0299927	0	0	0	0	0
ENSMUSG00000009097	Tbx1	0	0	0	0	0	0	0	0
ENSMUSG00000009108	Gnat2	2.30244	1.85055	0.809804	0.668812	1.21481	0.870213	0.670334	0.508747
ENSMUSG00000009112	Bcl2l13	97.4406	100.651	131.968	134.431	147.846	143.295	167.875	175.445	0.830847	1.08e-53
ENSMUSG00000009114	2610028H24Rik	0	0.0313653	0	0	0	0	0	0
ENSMUSG00000009115	Spatc1l	0.0295185	0	0.0299927	0.0352006	0.0656655	0.128921	0.0582899	0.0726781
ENSMUSG00000009145	Dqx1	6.73022	5.9594	3.80908	4.04807	5.18757	4.35107	3.00193	2.25302	-1.21311	1.39e-18
ENSMUSG00000009185	Ccl8	0	0	0	0	0	0	0	0
ENSMUSG00000009207	Lnp	41.8572	41.4962	47.7185	38.0519	40.8439	39.9654	47.448	50.6203	0.270596	2.7e-05
ENSMUSG00000009210	2310007L24Rik	0	0	0	0	0	0	0	0
ENSMUSG00000009214	Tmem8c	0.0295185	0	0	0	0.0984982	0.0322301	0.0582899	0
ENSMUSG00000009216	Fam163b	0	0	0	0	0.0656655	0	0	0
ENSMUSG00000009246	Trpm5	0.147593	0.0627305	0.239942	0.0704013	0.0328327	0.0322301	0.0874349	0.145356
ENSMUSG00000009248	Ascl2	0	0	0	0	0	0	0	0
ENSMUSG00000009281	Rarres2	0	0	0	0.0704013	0.0328327	0	0.0874349	0
ENSMUSG00000009291	Pttg1ip	170.41	170.878	209.859	217.047	197.981	200.568	243.914	270.799	0.629287	1.67e-33
ENSMUSG00000009292	Trpm2	0.0295185	0	0	0.0704013	0	0	0	0
ENSMUSG00000009293	Ube2g2	58.24	55.987	54.3768	53.8922	50.2012	50.2468	46.1073	48.4763	-0.235904	0.000212203
ENSMUSG00000009350	Mpo	0.265667	0.156826	0.179956	0.105602	0.131331	0.0966904	0.0582899	0.0726781
ENSMUSG00000009356	Lpo	0.059037	0.0313653	0	0.0704013	0.0328327	0	0	0
ENSMUSG00000009376	Met	35.0975	38.3911	5.75861	4.47048	7.51869	5.3502	5.12951	5.26916	-2.78209	4.46e-218
ENSMUSG00000009378	Slc16a12	0.0295185	0	0	0	0.131331	0	0	0
ENSMUSG00000009394	Syn2	0.059037	0	0.119971	0.0352006	0.0328327	0.193381	0.204015	0.145356
ENSMUSG00000009406	Elk1	72.3499	72.4537	70.6029	73.0413	102.832	106.327	81.023	81.7629	0.206863	0.000570773
ENSMUSG00000009418	Nav1	116.155	107.112	104.285	103.173	174.506	182.165	117.804	95.7897	-0.0215751	0.780632
ENSMUSG00000009470	Tnpo1	263.63	260.394	257.488	244.504	227.432	232.637	218.587	206.224	-0.263897	6.65e-07
ENSMUSG00000009471	Myod1	0	0	0	0	0.0656655	0	0.0582899	0.0363391
ENSMUSG00000009487	Otog	0.0295185	0	0.0599855	0.105602	0.262662	0.161151	0	0
ENSMUSG00000009535	Rnmt	37.7837	34.8782	42.8596	42.3816	42.5512	42.3826	34.8282	38.3014	0.0431555	0.61569
ENSMUSG00000009545	Kcnq1	0.0295185	0	0.0899782	0.105602	0.0656655	0.0644603	0.0874349	0
ENSMUSG00000009549	Srp14	88.7621	89.8615	80.9204	86.7344	91.8331	84.0239	87.9887	94.6269	0.0683732	0.305678
ENSMUSG00000009551	6330409D20Rik	0.0295185	0	0.0299927	0	0	0	0.029145	0
ENSMUSG00000009555	Cdk9	62.2545	58.5903	74.442	74.7662	81.6222	83.895	64.3229	67.845	0.165443	0.00850363
ENSMUSG00000009563	Tor2a	37.8132	38.987	38.4507	38.0167	37.0353	36.6779	32.7007	35.1762	-0.142339	0.0503201
ENSMUSG00000009566	Fpgs	57.5906	55.4851	42.1098	44.1064	33.5879	33.4871	24.6858	25.8007	-1.12694	9.97e-69
ENSMUSG00000009569	Mkl2	73.6487	68.3449	55.4266	57.2362	73.0528	73.9359	75.6895	64.9742	0.0284271	0.751008
ENSMUSG00000009575	Cbx5	393.246	381.056	313.064	297.129	348.848	349.6	346.067	333.702	-0.149501	0.00570925
ENSMUSG00000009580	Odam	0	0	0	0	0	0	0	0
ENSMUSG00000009585	Apobec3	9.80014	9.44094	3.98904	3.44966	3.44744	3.89985	4.60491	5.34184	-0.923216	3.06e-16
ENSMUSG00000009588	St6galnac1	0	0	0	0	0	0	0	0
ENSMUSG00000009596	Taf7l	0.0885555	0.219557	0.119971	0.140803	0.196996	0.128921	0.11658	0
ENSMUSG00000009614	Sardh	73.1469	78.4759	69.4332	70.0493	59.9197	55.8226	49.4007	45.8599	-0.629051	3.11e-26
ENSMUSG00000009621	Vav2	39.9681	41.1826	111.393	111.34	113.995	111.806	100.317	97.6067	1.32528	2.28e-114
ENSMUSG00000009628	Tex15	1.47593	1.19188	0.569862	0.281605	1.51031	1.74043	1.31152	0.835798
ENSMUSG00000009630	Ppp2cb	94.961	96.1972	93.3374	92.0145	90.093	88.9552	101.191	113.596	0.20377	0.000417137
ENSMUSG00000009633	G0s2	0	0	0	0	0	0	0	0
ENSMUSG00000009640	Dmap1	36.9277	35.9446	36.1113	35.095	31.1583	29.7806	33.167	35.9757	-0.0408589	0.66209
ENSMUSG00000009646	Pla2g12b	0	0	0	0	0	0	0.029145	0
ENSMUSG00000009647	Mcu	38.2855	39.3634	33.112	36.0455	38.8739	36.9035	36.3729	40.2273	0.0152397	0.896688
ENSMUSG00000009654	Oit3	0.265667	0.282287	0.239942	0.105602	0.328327	0.225611	0.612044	0.436069
ENSMUSG00000009670	Tex11	0	0	0	0	0	0	0	0
ENSMUSG00000009681	Bcr	41.9753	42.3431	22.6145	23.4436	20.5861	17.9522	19.9643	19.3687	-1.05968	3.09e-54
ENSMUSG00000009687	Fxyd5	54.0779	56.1438	95.5269	95.1121	65.2386	68.0378	172.276	178.643	1.70839	3.07e-209
ENSMUSG00000009731	Kcnd1	11.6893	13.0166	5.27872	4.96329	6.66504	7.31624	5.88728	6.35933	-0.976539	1.3e-21
ENSMUSG00000009733	Tfcp2	20.4858	21.0461	18.5055	17.9523	19.24	18.8546	26.4053	25.401	0.359523	1.74e-06
ENSMUSG00000009734	Pou6f2	0	0	0	0.0352006	0	0	0	0
ENSMUSG00000009739	Pou6f1	25.7697	25.249	45.349	38.8615	42.4855	42.4793	69.6565	70.1344	1.49183	5.14e-127
ENSMUSG00000009741	Ubp1	105.883	103.317	89.6183	89.7616	95.1492	92.2104	74.0865	69.9527	-0.498683	1.35e-18
ENSMUSG00000009772	Nuak2	17.475	19.7287	4.139	4.61128	3.7101	3.77093	4.37175	4.03363	-2.09871	6.59e-95
ENSMUSG00000009828	Ick	42.8314	40.7121	36.4712	36.9959	40.4499	40.1587	28.9118	31.4333	-0.434773	8.09e-11
ENSMUSG00000009863	Sdhb	118.192	121.384	106.564	106.658	92.1615	90.5344	83.2089	90.0845	-0.430894	1.42e-14
ENSMUSG00000009876	Cox4i2	0.0295185	0	0.32992	0.211204	1.14915	1.7082	1.25323	1.05383	5.9676	1.35e-21
ENSMUSG00000009894	Snap47	46.1079	46.9851	28.823	27.9493	33.3581	28.3947	38.0633	37.5746	-0.260417	7.43e-05
ENSMUSG00000009900	Wnt3a	0.0295185	0.0627305	0	0	0.0984982	0.0644603	0	0
ENSMUSG00000009905	Kdsr	39.7614	40.8689	39.5904	39.1431	72.6588	75.7086	41.4441	40.1183	0.0564793	0.493987
ENSMUSG00000009907	Vps4b	149.482	155.164	178.337	174.454	195.322	180.65	182.826	195.25	0.348672	8.03e-11
ENSMUSG00000009927	Rps25	73.8848	74.4611	99.126	107.221	107.494	92.5327	103.698	106.183	0.538253	1.52e-21
ENSMUSG00000009941	Nxf2	0	0	0	0	0	0	0	0
ENSMUSG00000009995	Taz	27.3046	24.4335	36.8911	33.7222	45.145	42.7049	44.2421	41.0631	0.761082	1.97e-30
ENSMUSG00000010021	Kif19a	3.86692	3.95202	5.3687	6.01931	10.0796	9.12113	9.2681	8.57602	1.23367	1.7e-25
ENSMUSG00000010025	Aldh3a2	70.2245	75.4021	57.736	61.6011	61.5942	60.2381	52.2278	51.5288	-0.449727	5.1e-14
ENSMUSG00000010044	Zmynd10	0.472296	0.376383	1.07974	0.844815	1.34614	1.3859	1.22409	1.41722
ENSMUSG00000010045	Tmem115	48.2332	50.7803	39.7704	39.8823	45.0465	47.3461	36.9558	40.7724	-0.314004	1.28e-06
ENSMUSG00000010047	Hyal2	30.3745	29.4206	27.4134	27.5621	20.9473	21.9809	21.5381	23.257	-0.382055	1.59e-07
ENSMUSG00000010048	Ifrd2	64.2323	62.8246	74.8919	76.7374	44.6525	47.5394	49.5173	53.4184	-0.26805	1.6e-05
ENSMUSG00000010051	Hyal1	4.13259	5.48892	6.47843	5.3857	9.48866	9.86242	9.29725	9.99324	1.04268	1.66e-20
ENSMUSG00000010054	Tusc2	12.0436	12.1384	11.9671	14.8547	20.0608	19.3703	20.0517	19.1507	0.737904	7.48e-19
ENSMUSG00000010057	Nprl2	19.0394	22.8966	18.5355	19.3251	22.0964	24.4949	23.6366	27.6177	0.323306	1.7e-05
ENSMUSG00000010064	Slc38a3	0.0295185	0.0313653	0.0899782	0.176003	0.131331	0.128921	0.0874349	0.218034
ENSMUSG00000010066	Cacna2d2	0.118074	0.188192	2.0695	2.46404	2.13413	1.67597	3.87628	4.28801
ENSMUSG00000010067	Rassf1	40.1747	41.0885	30.5026	33.9334	32.9969	33.1003	28.8827	31.1062	-0.402282	2.26e-09
ENSMUSG00000010080	Epn3	5.13622	4.98708	1.43965	1.37282	1.28048	1.51482	0.728624	0.835798	-2.65998	6.56e-43
ENSMUSG00000010086	Rnf112	0	0	0	0	0.0656655	0.0644603	0	0.0363391
ENSMUSG00000010095	Slc3a2	376.007	373.247	466.597	461.48	417.698	382.507	332.661	327.815	-0.143795	0.00818136
ENSMUSG00000010097	Nxf1	128.494	129.382	139.796	141.577	134.417	138.042	119.873	122.317	-0.0527865	0.434035
ENSMUSG00000010110	Stx5a	109.248	105.795	106.714	110.248	123.09	124.505	107.108	105.129	0.0194447	0.826666
ENSMUSG00000010122	Slc47a1	0	0.0313653	0	0.0352006	0	0	0.204015	0
ENSMUSG00000010136	Pifo	0	0	0	0	0	0.0322301	0	0
ENSMUSG00000010142	Tnfrsf13b	0	0	0	0.0704013	0	0	0.0582899	0.0726781
ENSMUSG00000010154	Spire2	5.54948	5.67711	0.86979	0.915217	0.919316	0.709063	1.10751	1.30821	-2.18596	2.43e-37
ENSMUSG00000010175	Prox1	0	0	0	0	0	0	0	0
ENSMUSG00000010205	Raver1	226.053	224.826	203.921	197.476	188.296	188.353	161.492	158.475	-0.456402	5.72e-18
ENSMUSG00000010277	2610507B11Rik	379.372	375.975	338.948	339.123	357.384	347.731	335.896	341.623	-0.119135	0.0315927
ENSMUSG00000010290	AI597479	20.9581	22.3007	23.5743	20.6628	21.2099	23.8503	27.6877	27.7267	0.396488	7.02e-08
ENSMUSG00000010307	Tmem86a	25.4154	25.4372	15.7162	17.5651	37.3636	34.035	24.0155	27.7994	0.0589628	0.501019
ENSMUSG00000010311	Optc	1.21026	1.41144	0.149964	0.422408	0.196996	0.128921	0.11658	0.109017
ENSMUSG00000010342	Tex14	0.059037	0.219557	0.239942	0.140803	0.623822	0.709063	0.437175	0.327051
ENSMUSG00000010358	Ifi35	23.5262	24.0571	13.6767	14.9955	22.1293	22.8834	13.5524	15.008	-0.702928	3.54e-19
ENSMUSG00000010362	Rdm1	23.2311	22.8653	40.1903	44.7752	38.5128	41.029	41.9979	44.8424	0.949412	5.97e-46
ENSMUSG00000010376	Nedd8	92.3634	83.4629	78.1911	78.6382	80.4402	84.7008	65.8968	70.8612	-0.326977	2.38e-08
ENSMUSG00000010392	Gosr1	83.9506	85.1567	84.5495	82.7919	92.2928	89.3741	89.7374	89.2124	0.12005	0.0543608
ENSMUSG00000010406	Mrpl52	41.6506	44.2564	36.8611	42.2056	37.7905	33.7449	29.9902	31.3969	-0.447629	1.46e-11
ENSMUSG00000010435	Spaca7	0	0	0	0	0	0	0	0
ENSMUSG00000010453	Kansl3	109.366	112.444	119.401	115.951	136.321	142.876	126.547	123.153	0.209711	0.00023198
ENSMUSG00000010461	Eya4	86.4007	85.4703	26.0637	27.8789	28.663	32.5524	23.8406	22.2032	-1.85814	1.59e-198
ENSMUSG00000010476	Ebf3	28.633	31.1143	11.3673	10.7362	10.7035	9.34674	8.30632	7.99459	-1.83114	1.86e-107
ENSMUSG00000010492	Gm16119	0.915074	0.564575	0.359913	0.457608	0.656655	0.386762	0.582899	0.39973
ENSMUSG00000010505	Myt1	0	0	0	0	0	0.0322301	0	0
ENSMUSG00000010517	Faf1	88.7917	92.9039	92.1677	88.6704	77.2226	74.6127	93.3513	100.405	0.129452	0.0333989
ENSMUSG00000010529	Gm266	0.265667	0	0.749819	0.56321	1.08348	1.06359	3.06022	2.43472	4.34382	9.41e-41
ENSMUSG00000010538	Tsacc	0.442778	0.501844	0.809804	1.02082	0.853651	0.805753	0.699479	0.981154
ENSMUSG00000010554	Mettl16	51.6574	57.3043	39.3205	40.1287	37.5278	36.2911	30.9811	29.471	-0.808345	4.42e-37
ENSMUSG00000010592	Dazl	0	0	0	0	0	0	0	0
ENSMUSG00000010601	Apol7a	1.29881	1.72509	0.419898	0.56321	0.787985	0.290071	0.553754	0.654103
ENSMUSG00000010607	Pigyl	15.143	16.2472	13.8866	14.1859	14.2494	13.8267	14.0479	15.6985	-0.0439411	0.734233
ENSMUSG00000010608	Rbm25	171.06	173.544	135.567	137.142	159.764	164.954	93.3513	83.8342	-0.918697	1.09e-64
ENSMUSG00000010609	Psen2	13.4604	12.3893	12.507	9.85618	8.73351	8.92775	11.2208	10.4293	-0.213788	0.0287194
ENSMUSG00000010651	Acaa1b	0.059037	0	0	0.0352006	0.0328327	0.0322301	0.11658	0.0363391
ENSMUSG00000010660	Plcd1	67.1841	66.9962	249.21	249.608	191.316	198.602	208.62	198.993	1.64173	8.68e-200
ENSMUSG00000010663	Fads1	459.19	472.58	398.214	402.66	553.56	556.937	358.571	364.662	-0.327659	1.85e-10
ENSMUSG00000010721	Lmbr1	9.50496	10.7896	11.0373	9.96178	10.3095	10.9582	10.3756	11.3014	0.130814	0.245751
ENSMUSG00000010751	Tnfrsf22	5.28381	5.8653	2.12948	2.81605	5.2204	6.51049	1.80699	2.18034
ENSMUSG00000010755	Cars	96.555	100.243	91.118	89.128	70.1635	74.935	81.0813	79.0011	-0.258747	7.85e-06
ENSMUSG00000010760	Phlda2	0	0	0	0.0352006	0	0.0322301	0.029145	0
ENSMUSG00000010796	Asz1	0.0295185	0	0	0	0	0	0	0
ENSMUSG00000010797	Wnt2	0	0	0	0	0	0	0	0
ENSMUSG00000010803	Gabra1	0	0.0313653	0	0	0	0	0	0
ENSMUSG00000010825	Grid2ip	0	0.125461	0.119971	0.0704013	0	0.0966904	0.0874349	0.109017
ENSMUSG00000010830	Kdelr3	208.283	213.88	252.509	272.981	266.635	272.989	270.174	288.023	0.440194	2.93e-17
ENSMUSG00000010841	1700006E09Rik	0	0	0.0299927	0.0704013	0	0.0322301	0.029145	0
ENSMUSG00000010911	Apip	26.1829	26.2527	25.9137	25.5205	21.9979	21.2074	25.939	27.6177	0.0662902	0.451021
ENSMUSG00000010914	Pdhx	35.127	36.1641	32.0622	34.215	35.9518	33.8416	25.0938	27.5813	-0.401938	7.52e-09
ENSMUSG00000010936	Vac14	85.5741	88.7323	80.3806	82.8623	114.685	115.126	68.0826	70.4978	-0.293373	5.84e-07
ENSMUSG00000011008	Mcoln2	0.059037	0.0627305	0.0299927	0.0352006	0.0328327	0.0966904	0.0582899	0.0363391
ENSMUSG00000011034	Slc5a1	0	0	0	0.105602	0	0.0644603	0	0.0363391
ENSMUSG00000011052	1700049J03Rik	0	0	0	0	0	0	0	0
ENSMUSG00000011096	Akt1s1	111.639	103.913	94.7771	98.3154	119.445	121.669	83.7918	90.6296	-0.269628	2.68e-06
ENSMUSG00000011114	Tbrg1	285.208	289.125	425.837	422.056	340.246	336.869	338.985	357.976	0.31653	1.12e-09
ENSMUSG00000011118	Panx3	71.7004	78.2563	849.185	830.559	933.04	1025.01	648.476	658.1	3.16149	0
ENSMUSG00000011148	Adssl1	2.83378	2.57195	9.71765	9.82098	13.3301	11.6028	17.0207	16.8977	2.68483	1.96e-127
ENSMUSG00000011154	1700026D08Rik	0.0885555	0.0940958	0.0599855	0	0.131331	0.0644603	0.029145	0
ENSMUSG00000011158	Brf1	58.8894	61.6014	67.3037	70.6829	77.8136	78.0936	60.8256	59.596	0.0384606	0.635655
ENSMUSG00000011171	Vipr2	0.0885555	0.0627305	0.0299927	0	0.0984982	0.0644603	0.029145	0.109017
ENSMUSG00000011179	Odc1	67.0956	67.498	58.2759	58.2571	45.4405	45.799	51.062	51.5288	-0.353584	5.87e-09
ENSMUSG00000011254	Thg1l	23.7034	23.0848	24.0242	20.9444	19.634	21.9165	14.7182	14.572	-0.636618	4.36e-16
ENSMUSG00000011256	Adam19	19.6888	20.2933	34.4917	34.7078	26.5617	29.2005	64.8476	62.5758	1.71173	6.18e-157
ENSMUSG00000011257	Pabpc4	61.7232	63.9851	82.0302	83.7423	62.809	55.6614	62.5451	61.413	0.0189018	0.853492
ENSMUSG00000011263	Exoc3l2	0.059037	0.125461	0.419898	0.176003	0.164164	0.128921	0.0582899	0.0726781
ENSMUSG00000011267	Zfp296	2.92233	2.85424	3.17923	3.37926	2.52812	2.83625	2.76877	2.39838	-0.111607	0.622027
ENSMUSG00000011305	Plin5	0.0295185	0.125461	0	0.0352006	0.0328327	0	0.0582899	0
ENSMUSG00000011306	Sugp1	42.2705	40.8689	44.2993	44.74	44.3242	45.6379	45.1164	47.2044	0.187575	0.00494821
ENSMUSG00000011349	Dmrtc2	0	0	0.0299927	0	0.0656655	0	0	0.0363391
ENSMUSG00000011350	Gm5893	0	0	0	0	0	0	0	0
ENSMUSG00000011382	Dhdh	0	0	0	0	0.0328327	0	0	0
ENSMUSG00000011427	Zfp790	16.4123	16.6549	15.4463	14.9603	18.9117	18.3389	12.066	14.4266	-0.290915	0.00125562
ENSMUSG00000011463	Cpb1	0	0	0	0	0	0	0	0
ENSMUSG00000011486	Slc25a41	0	0	0	0	0.0656655	0	0	0
ENSMUSG00000011589	Fsd1	0	0	0	0	0	0	0	0
ENSMUSG00000011632	Pinlyp	0	0	0	0	0	0	0	0
ENSMUSG00000011658	Fuz	17.0912	14.7417	12.567	10.7714	14.6762	14.3424	8.6852	10.7564	-0.687556	3.95e-14
ENSMUSG00000011751	Sptbn4	0.649407	0.65867	0.389906	0.633611	0.262662	0.257841	0.40803	0.218034
ENSMUSG00000011752	Pgam1	11.5122	11.511	28.3132	29.5685	21.0458	18.8546	34.7991	34.8855	1.63576	1.02e-101
ENSMUSG00000011831	Evi5	70.0179	63.5146	67.9336	68.606	88.6484	90.2444	58.7854	62.3215	-0.105121	0.117053
ENSMUSG00000011832	Evi5l	38.2855	37.1992	37.5209	37.4183	30.4359	29.555	41.8813	46.1143	0.255866	0.000105691
ENSMUSG00000011837	Snapc2	32.0866	31.9298	38.3307	37.3831	30.9941	30.0707	36.0523	38.1197	0.248629	0.000308712
ENSMUSG00000011877	Git1	118.369	118.937	146.695	148.124	162.982	165.598	163.649	173.664	0.544369	4.34e-24
ENSMUSG00000011884	Gltp	112.023	113.981	115.772	117.605	124.764	122.442	116.084	126.206	0.136851	0.0201465
ENSMUSG00000011958	Bnip2	189.214	185.024	187.785	176.109	200.148	205.854	160.822	167.632	-0.151019	0.00747302
ENSMUSG00000011960	Ccnt1	84.7771	81.7379	92.4976	89.1632	119.577	121.024	83.1215	74.4951	-0.0383411	0.605441
ENSMUSG00000012017	Scarf2	539.539	548.735	359.253	366.263	491.703	504.498	305.789	316.913	-0.767852	5.51e-52
ENSMUSG00000012042	4930579F01Rik	0	0	0	0	0	0.0322301	0.0874349	0
ENSMUSG00000012076	Brms1l	61.428	58.4962	52.8772	48.3657	52.4339	55.9193	50.5665	47.7495	-0.246685	7.99e-05
ENSMUSG00000012114	Med15	135.136	130.762	140.096	139.289	118.92	122.797	122.001	126.097	-0.0626881	0.337918
ENSMUSG00000012117	Dhdds	67.3317	67.9058	55.6365	54.0682	59.0661	57.144	59.5723	58.7602	-0.153837	0.0152128
ENSMUSG00000012123	Aim1l	0	0	0	0.0704013	0	0	0.029145	0
ENSMUSG00000012126	Ubxn11	3.30607	3.38745	2.78933	2.46404	1.54314	1.45036	1.7487	1.78061	-0.883705	1.13e-06
ENSMUSG00000012187	Mogat1	0	0	0.0899782	0	0.0328327	0	0	0
ENSMUSG00000012211	Tex22	0.118074	0.0627305	0.0599855	0.0352006	0	0.0966904	0.029145	0
ENSMUSG00000012282	Wnt8a	0.0295185	0	0	0.0352006	0	0	0	0
ENSMUSG00000012296	Tjap1	114.178	119.219	122.7	119.084	108.512	107.197	118.445	122.971	0.0863181	0.168642
ENSMUSG00000012350	Ehf	0.236148	0.125461	0.389906	1.09122	1.83863	2.0305	0.23316	0.290712
ENSMUSG00000012396	Nanog	1.2693	1.31734	0.719826	0.774414	0.886484	0.386762	1.71955	1.96231
ENSMUSG00000012405	Rpl15	22.0208	23.618	28.5531	27.4917	30.8956	32.1657	24.9481	25.7644	0.190038	0.0149935
ENSMUSG00000012422	Tmem167	92.2158	92.9352	73.9021	77.6878	84.5443	84.6041	62.3119	67.4816	-0.47647	1.65e-16
ENSMUSG00000012428	Steap4	0	0	0.119971	0	0	0	0	0
ENSMUSG00000012429	Mplkip	15.6153	14.6162	18.1156	16.5091	18.9445	16.8564	18.6236	19.078	0.354957	1.76e-05
ENSMUSG00000012443	Kif11	179.709	182.828	170.179	168.4	166.134	160.313	212.088	202.081	0.230973	2.06e-05
ENSMUSG00000012483	Rpa3	20.7515	21.2656	25.7638	25.1333	23.3769	23.8825	28.5621	26.0551	0.421239	1.24e-08
ENSMUSG00000012519	Mlkl	61.8708	64.1419	33.3819	38.3687	35.4265	36.0333	39.5789	41.3902	-0.601035	1.36e-22
ENSMUSG00000012520	Phox2b	0	0	0	0	0	0	0	0
ENSMUSG00000012535	Tnpo3	167.901	167.522	145.675	148.899	143.512	138.332	128.034	130.494	-0.337929	5.1e-10
ENSMUSG00000012609	Ttll5	41.8277	44.8837	26.8435	27.2453	37.7248	34.873	29.1741	27.4723	-0.572328	4.4e-18
ENSMUSG00000012640	Zfp715	19.4232	20.5442	21.5648	21.226	36.6742	38.0316	25.4436	21.6944	0.284808	0.000293748
ENSMUSG00000012705	Retn	0	0.0313653	0	0	0	0	0	0
ENSMUSG00000012777	Acpt	0	0.0627305	0.0299927	0.105602	0	0	0	0
ENSMUSG00000012819	Cdh23	0.560852	0.345018	0.209949	0.422408	1.24764	1.16028	0.46632	0.0726781
ENSMUSG00000012848	Rps5	726.834	695.775	1073.68	1112.55	1408.23	1362.34	973.967	1032.79	0.533606	1.13e-26
ENSMUSG00000012889	Podnl1	79.4343	77.9427	24.2641	25.5557	31.6836	33.6483	25.327	26.0551	-1.57757	2.39e-143
ENSMUSG00000013033	Lphn1	71.6709	70.1954	78.551	77.899	96.6267	104.168	46.0782	42.8437	-0.633031	5.49e-26
ENSMUSG00000013076	Amotl1	208.902	206.195	217.627	203.213	245.884	239.244	174.258	169.485	-0.233611	1.63e-05
ENSMUSG00000013083	2200002J24Rik	0	0	0	0	0	0	0	0
ENSMUSG00000013089	Etv5	4.36874	5.39482	6.35846	5.4209	8.96333	10.3781	6.3536	6.25032
ENSMUSG00000013091	Tmem190	0.354222	0.439114	0.389906	0.387207	0.262662	0.386762	0.204015	0.290712
ENSMUSG00000013150	Gfod2	24.1757	22.238	14.6665	14.0803	13.1331	13.44	12.5032	13.4818	-0.803254	1.51e-23
ENSMUSG00000013155	Enkd1	36.2782	38.2656	40.3702	39.1783	30.7314	28.9427	31.7972	31.0335	-0.206521	0.00316378
ENSMUSG00000013158	4933405L10Rik	0.0885555	0.125461	0.32992	0.281605	0.590989	0.193381	0.40803	0.109017
ENSMUSG00000013160	Atp6v0d1	158.131	165.452	143.575	144.956	198.507	196.958	147.153	151.897	-0.0760366	0.218924
ENSMUSG00000013236	Ptprs	394.19	392.85	674.327	673.107	692.541	681.119	711.4	620.744	0.798515	7.98e-57
ENSMUSG00000013275	Slc41a1	71.5824	74.9002	58.6058	58.6795	64.385	61.9463	78.4	78.0199	0.133377	0.0339056
ENSMUSG00000013338	Fer1l4	0.0295185	0	0.119971	0.0704013	0	0	0	0
ENSMUSG00000013353	4931406B18Rik	0	0	0	0	0	0	0	0
ENSMUSG00000013367	Iglon5	1.62352	1.59963	0.959768	1.30242	1.28048	1.74043	1.1658	0.908476
ENSMUSG00000013415	Igf2bp1	61.9593	60.4408	43.8194	46.4296	41.0409	39.0951	35.1197	32.9959	-0.804667	2.03e-38
ENSMUSG00000013418	B4galnt2	1.2693	1.50553	2.9093	4.18888	2.56095	2.32057	3.14766	3.41587	1.27635	1.15e-11
ENSMUSG00000013419	Zfp651	62.4316	67.3726	86.1991	90.6416	79.7507	84.2496	76.8553	85.5785	0.359488	8.5e-10
ENSMUSG00000013465	Nelfb	102.695	100.149	98.6761	95.7105	102.766	102.846	103.902	123.335	0.198074	0.00055155
ENSMUSG00000013483	Card14	0.236148	0.250922	0.239942	0.281605	0.853651	0.676833	0.582899	0.472408
ENSMUSG00000013495	Tmem175	23.9395	20.7011	24.5041	22.81	28.663	28.1691	24.5984	27.0363	0.242354	0.00133544
ENSMUSG00000013523	Bcas1	0.0295185	0.0313653	0.0299927	0.0352006	0	0	0.0874349	0
ENSMUSG00000013539	Tango2	28.1607	26.2527	16.676	18.0931	20.1593	19.2092	17.3704	16.3526	-0.649038	3.94e-18
ENSMUSG00000013562	4833413E03Rik	0.059037	0	0	0	0	0	0.0582899	0
ENSMUSG00000013584	Aldh1a2	0	0	0	0.105602	0	0	0	0
ENSMUSG00000013593	Ndufs2	319.567	319.455	285.021	290.687	271.559	274.762	306.751	327.015	0.0252358	0.732021
ENSMUSG00000013611	Snx31	0	0	0	0	0	0	0.0582899	0
ENSMUSG00000013622	Atraid	46.2555	42.4999	59.3856	61.8827	88.9439	88.2783	70.2685	75.8396	0.754411	1.13e-36
ENSMUSG00000013629	Cad	323.169	316.852	211.449	224.298	192.367	188.997	120.981	104.838	-1.46171	2.68e-170
ENSMUSG00000013643	Lypd8	0	0	0	0	0	0	0	0
ENSMUSG00000013646	Sh3bp5l	59.893	54.9206	38.6307	39.9527	60.7734	62.2364	35.586	36.9568	-0.626061	1.49e-23
ENSMUSG00000013653	1810065E05Rik	0.0885555	0	0	0	0	0	0	0
ENSMUSG00000013662	Atad1	98.2671	98.7065	99.8458	97.9986	100.698	103.072	100.142	96.6619	0.0377943	0.616421
ENSMUSG00000013663	Pten	228.857	240.697	186.915	182.832	191.382	202.373	234.413	232.061	0.0288753	0.691754
ENSMUSG00000013668	4933402N03Rik	0	0	0	0	0	0	0	0
ENSMUSG00000013698	Pea15a	265.519	264.409	205.18	195.821	243.652	252.749	224.62	240.746	-0.150458	0.0064235
ENSMUSG00000013701	Timm23	1.47593	1.4428	0.779811	1.93604	1.41181	1.57928	0.786914	1.16285
ENSMUSG00000013707	Tnfaip8l2	0.501815	0.501844	0.449891	0.316806	0.426825	0.709063	0.612044	0.363391
ENSMUSG00000013736	Trnt1	38.4626	37.6069	44.3593	42.7688	44.0287	43.7363	37.801	41.9716	0.102825	0.159438
ENSMUSG00000013766	Ly6g6e	0	0	0	0	0	0	0	0
ENSMUSG00000013787	Ehmt2	263.394	265.35	261.417	267.701	254.289	252.169	304.536	316.477	0.269561	2.9e-07
ENSMUSG00000013822	Elof1	62.7859	57.1789	62.2949	62.4811	62.7762	64.7181	70.6766	69.1532	0.259173	1.94e-05
ENSMUSG00000013833	Med16	46.6392	44.6014	43.2795	46.3592	44.6853	41.7702	37.801	40.1547	-0.191275	0.00476878
ENSMUSG00000013846	St3gal1	17.1207	17.4704	100.866	103.067	103.554	112.548	93.4096	87.2501	2.42466	0
ENSMUSG00000013858	Tmem259	116.893	115.361	135.567	135.663	142.264	139.234	101.424	107.382	-0.116747	0.0546607
ENSMUSG00000013878	Rnf170	7.58626	8.37452	7.07829	5.7729	7.05904	8.28314	7.22795	8.39432	8.42e-05	1
ENSMUSG00000013921	Clip3	49.2664	52.7877	37.5209	39.0023	34.7042	34.4862	37.3347	39.4279	-0.373863	5.17e-09
ENSMUSG00000013928	Thap8	0.0295185	0.156826	0	0.0704013	0.196996	0.161151	0.029145	0.0726781
ENSMUSG00000013936	Myl2	0	0.0313653	0.119971	0.0352006	0.0984982	0.193381	0.204015	0.0726781
ENSMUSG00000013973	Dedd	14.287	15.4003	11.9671	12.2146	12.1153	12.7309	12.7364	13.5181	-0.140749	0.155789
ENSMUSG00000013974	1810033B17Rik	0	0	0	0	0	0	0	0
ENSMUSG00000013997	Nit1	22.9064	22.6771	25.0739	25.6965	24.6245	24.2693	37.9176	44.0793	0.879627	5.17e-39
ENSMUSG00000014030	Pax5	0	0	0	0	0	0	0	0
ENSMUSG00000014039	Prdm15	25.7697	23.7749	23.7543	25.2389	23.6067	22.8834	18.9151	20.6769	-0.290265	0.000189101
ENSMUSG00000014074	Rnf168	65.2654	65.4906	62.9248	58.7851	68.9816	66.1685	67.2083	74.8221	0.15458	0.0131881
ENSMUSG00000014075	Tctex1d2	20.2792	20.1051	19.4653	22.2468	25.6095	23.2702	25.2687	25.9461	0.379945	4.22e-07
ENSMUSG00000014077	Chp1	86.873	86.0976	77.7412	71.5629	93.0479	95.3689	75.3397	71.6969	-0.194781	0.00111979
ENSMUSG00000014104	Sval2	0	0	0	0	0	0	0	0
ENSMUSG00000014158	Trpv4	26.6847	26.2527	47.1186	48.9993	73.02	76.4499	52.8398	49.3121	0.98869	5.58e-53
ENSMUSG00000014164	Klhl3	0	0	0	0	0	0	0	0
ENSMUSG00000014177	Tvp23b	41.7096	43.6918	55.9065	55.4762	65.8296	63.8157	70.1811	72.6054	0.779212	1.4e-38
ENSMUSG00000014195	Dnajc7	91.714	94.378	105.844	103.279	98.925	96.3359	73.387	74.277	-0.295581	3.67e-07
ENSMUSG00000014198	Zfp385c	0.0295185	0	0	0.0704013	0	0.0322301	0.204015	0
ENSMUSG00000014226	Cacybp	167.045	174.736	139.106	134.713	137.766	142.683	129.404	144.847	-0.281475	2.69e-07
ENSMUSG00000014232	Cluap1	8.50133	7.93541	8.12803	8.87056	6.69788	8.21868	9.06409	8.72137	0.153795	0.196008
ENSMUSG00000014243	Zswim7	4.01452	5.58302	3.47916	3.13286	3.21761	2.22388	3.52654	3.96096	-0.32094	0.0328024
ENSMUSG00000014245	Pigl	7.73385	7.80995	6.80835	5.94891	6.50088	5.12459	7.43197	7.77656	0.0046989	1
ENSMUSG00000014294	Ndufa2	99.0936	91.3983	104.465	107.96	98.2027	95.5301	108.973	118.938	0.294465	1.75e-07
ENSMUSG00000014301	Pam16	3.5127	3.19926	3.11925	3.55526	2.46245	2.96517	1.71955	1.88963	-0.863487	1.69e-06
ENSMUSG00000014303	Glis2	118.605	121.979	137.757	134.15	102.701	98.5275	91.9232	88.3039	-0.377367	1.47e-11
ENSMUSG00000014313	Cox6c	99.8316	99.3651	91.4779	100.603	84.7413	84.2496	88.4841	88.7036	-0.130794	0.0316963
ENSMUSG00000014329	Bicc1	183.31	187.972	206.38	210.394	251.696	258.776	297.745	289.441	0.699774	1.49e-41
ENSMUSG00000014349	Ube2z	213.389	220.31	226.745	225.073	218.797	236.344	229.4	253.974	0.193085	0.000363772
ENSMUSG00000014351	Gip	0	0	0	0	0	0	0	0
ENSMUSG00000014353	Tmem87b	38.3445	39.3634	35.3614	36.1159	39.0053	38.515	43.8049	46.5503	0.254018	0.000113839
ENSMUSG00000014355	Anapc1	405.732	402.542	330.28	328.598	351.277	335.419	307.013	305.575	-0.361888	2.15e-12
ENSMUSG00000014361	Mertk	7.52722	7.68449	16.646	15.6643	24.723	26.2353	23.316	20.4589	1.56967	1.19e-71
ENSMUSG00000014402	Tsg101	46.1374	44.0682	41.0301	41.5368	40.9096	40.2554	41.1818	42.553	-0.0705971	0.357582
ENSMUSG00000014418	Hps5	62.5792	60.4408	56.4463	61.7771	72.7902	73.5169	61.0004	59.5234	0.00920436	0.972323
ENSMUSG00000014426	Map3k4	20.1907	21.5479	15.4763	15.0659	16.8104	15.9539	25.5018	23.7294	0.280905	0.000277963
ENSMUSG00000014444	Piezo1	350.178	342.509	460.659	455.496	428.894	413.867	512.077	483.709	0.562132	1.51e-28
ENSMUSG00000014453	Blk	0.383741	0.533209	0.0899782	0	0	0.0644603	0	0
ENSMUSG00000014470	Rnf166	65.6492	67.0589	67.8136	72.0557	92.9166	94.6277	86.3857	85.6875	0.413317	1.11e-12
ENSMUSG00000014496	Ankrd28	58.4762	58.4962	63.8845	59.4539	72.7573	71.712	61.6125	61.1223	0.107913	0.108211
ENSMUSG00000014498	Ankrd52	162.942	155.446	88.2387	87.0864	92.3256	93.4029	66.0134	60.0321	-1.29587	9.31e-122
ENSMUSG00000014503	Pkd2l2	5.19526	5.01844	4.5289	4.01287	7.28887	6.09149	4.95464	3.8156	-0.16332	0.272484
ENSMUSG00000014504	Srp19	50.27	51.3763	49.3681	43.684	45.7032	47.6361	41.6482	43.5705	-0.217339	0.000896517
ENSMUSG00000014529	4930511M11Rik	0	0	0	0	0	0	0	0
ENSMUSG00000014542	Clec4f	0	0	0	0.0352006	0	0	0	0
ENSMUSG00000014543	Klra17	0	0	0	0	0	0	0	0
ENSMUSG00000014547	Wdfy2	10.8038	11.2288	10.9174	9.18737	10.3423	10.8616	9.76356	8.68503	-0.209336	0.0438042
ENSMUSG00000014550	Zfyve20	75.036	77.7858	90.5481	86.2416	87.9589	85.6032	87.4058	88.6673	0.242408	3.8e-05
ENSMUSG00000014551	Mrps25	36.4258	36.1328	26.3336	27.4917	26.7587	27.7179	24.8607	26.6002	-0.460196	2.79e-11
ENSMUSG00000014554	Dguok	13.2833	14.1457	11.1273	10.0674	9.42299	9.50789	15.3011	15.3714	0.20062	0.0297587
ENSMUSG00000014592	Camta1	7.97	8.71954	9.38773	11.933	8.53651	9.4112	18.1573	15.8802	1.07507	1.28e-32
ENSMUSG00000014599	Csf1	322.017	325.195	124.8	110.53	143.479	139.041	178.804	183.476	-0.79946	6.75e-54
ENSMUSG00000014601	Strip1	95.7875	102.69	89.6783	90.888	102.34	102.653	91.0489	96.1531	-0.0470844	0.508776
ENSMUSG00000014602	Kif1a	0.118074	0.282287	0.65984	0.668812	0.787985	1.03136	0.612044	0.472408
ENSMUSG00000014603	Alx3	0.059037	0.125461	0.269935	0.422408	1.01781	1.16028	1.34067	1.81695
ENSMUSG00000014606	Slc25a11	80.8512	75.9353	71.2628	73.3581	75.3511	71.2608	79.1577	83.1801	0.0866871	0.186507
ENSMUSG00000014609	Chrne	0	0	0	0	0	0	0	0
ENSMUSG00000014633	Cmc2	28.8691	27.9151	22.4946	22.3524	20.4548	21.6264	27.6294	29.7253	0.0493782	0.584062
ENSMUSG00000014668	Chfr	42.5952	46.546	39.5004	38.7207	40.6469	40.3844	34.9157	40.6634	-0.204689	0.00266953
ENSMUSG00000014686	Ceacam16	0	0	0	0	0	0.0644603	0.0874349	0.181695
ENSMUSG00000014704	Hoxa2	1.44641	0.784131	1.31968	1.12642	1.18198	0.902444	1.63212	1.52624
ENSMUSG00000014725	Adam28	0	0	0	0	0	0	0	0
ENSMUSG00000014747	Ankrd53	0.118074	0.345018	0.119971	0.176003	0.0984982	0.193381	0.0874349	0.0363391
ENSMUSG00000014748	Tex261	132.361	129.852	126.899	119.154	135.763	136.205	133.367	130.821	0.0492272	0.472181
ENSMUSG00000014763	Fam120b	44.2187	43.7859	42.5297	39.1431	40.6797	39.2241	48.0601	46.841	0.148002	0.0300789
ENSMUSG00000014767	Tbp	35.3337	35.0664	37.221	34.919	39.8918	42.2537	34.8574	34.8128	0.0234086	0.828285
ENSMUSG00000014769	Psmb1	235.115	243.3	197.682	207.895	178.938	173.527	173.675	185.475	-0.376602	1.06e-12
ENSMUSG00000014771	Pdcd2	0	0	0	0	0	0	0	0
ENSMUSG00000014773	Dll1	0.265667	0.219557	0.149964	0.0352006	0.853651	0.451222	0.23316	0.363391
ENSMUSG00000014776	Nol3	8.85555	9.84869	3.77909	3.66087	2.82361	2.41726	3.81799	4.6514	-1.1154	1.33e-21
ENSMUSG00000014778	Fhod1	62.6973	62.26	103.055	104.898	84.8726	88.1816	93.5845	88.74	0.58448	3.14e-24
ENSMUSG00000014782	Plekhg4	79.5819	75.653	12.597	12.1442	7.87985	8.86329	6.49933	6.46835	-3.54172	0
ENSMUSG00000014786	Slc9a5	40.706	40.8062	36.8911	34.8486	40.4499	40.3844	30.8062	26.6729	-0.459131	5.29e-12
ENSMUSG00000014791	Elmo3	5.78563	5.8653	4.91881	4.68168	7.25603	6.57495	5.91643	6.17764	0.090107	0.567891
ENSMUSG00000014813	Stc1	0	0	0.0599855	0	0.131331	0.0966904	0.40803	1.05383
ENSMUSG00000014837	4931428F04Rik	22.4636	21.1402	11.8771	13.165	11.2616	9.7335	10.1716	12.3916	-0.92391	1.37e-28
ENSMUSG00000014846	Tppp3	5.31333	5.33209	6.50843	7.14573	4.39959	3.86762	4.6632	4.25167	-0.21029	0.151073
ENSMUSG00000014850	Msh3	35.9831	38.642	44.2993	47.3801	51.6459	53.2764	44.5627	46.9864	0.332101	3.34e-07
ENSMUSG00000014852	Adamts13	0	0.0313653	0.0599855	0	0	0	0.0874349	0.0363391
ENSMUSG00000014856	Tmem208	47.5838	43.8173	30.3527	30.7654	33.1611	33.2937	26.143	27.6904	-0.728392	2.35e-28
ENSMUSG00000014859	E2f4	90.2086	87.1013	99.126	96.3441	84.0846	81.2522	74.8443	79.0011	-0.168225	0.00554467
ENSMUSG00000014867	Surf4	551.465	550.272	515.245	531.6	505.657	520.71	443.645	448.351	-0.266833	2.24e-07
ENSMUSG00000014873	Surf2	23.2015	23.9317	27.3834	24.746	25.9707	26.8799	22.8205	23.2933	0.00647693	1
ENSMUSG00000014905	Dnajb9	13.1062	14.9612	32.0023	31.223	39.2351	44.8966	30.7188	30.8519	1.17342	1.19e-54
ENSMUSG00000014907	Naf1	29.7251	29.5774	35.1815	32.9126	31.1911	27.6857	28.0666	27.5087	-0.0542682	0.543359
ENSMUSG00000014932	Yes1	57.443	55.8615	47.8384	43.86	44.4883	45.4767	50.3042	54.5086	-0.0769124	0.291617
ENSMUSG00000014956	Ppp1cb	302.742	293.422	359.973	318.707	393.566	416.059	355.394	383.195	0.346003	2.16e-11
ENSMUSG00000014959	Gorasp2	228.473	232.228	223.566	221.201	217.287	220.712	166.68	175.518	-0.391765	1.37e-13
ENSMUSG00000014980	Tsen15	16.8846	15.3062	14.2466	13.4818	13.7241	13.2788	18.9442	16.934	0.199471	0.0233702
ENSMUSG00000015001	Oc90	0	0	0	0	0	0	0	0
ENSMUSG00000015002	Efr3a	173.834	180.476	164.78	166.147	193.549	198.409	186.819	198.339	0.157662	0.0047736
ENSMUSG00000015013	Trappc2l	38.1969	38.7047	47.4185	49.9497	60.3466	56.5316	64.9058	64.5745	0.790141	2.55e-38
ENSMUSG00000015016	Acsf3	18.7738	16.9059	15.0864	15.5587	13.9539	12.5375	16.3503	14.7537	-0.155143	0.081504
ENSMUSG00000015023	Ddx19a	55.0225	54.8265	50.5378	55.3002	53.6158	54.759	49.5464	52.1829	-0.0741863	0.310804
ENSMUSG00000015027	Galns	58.9189	62.1032	68.5634	68.9228	60.3137	55.3714	96.907	89.9392	0.666953	3.77e-31
ENSMUSG00000015053	Gata2	2.45004	1.75645	6.17851	7.18093	5.84423	5.9948	11.0751	9.37548	2.3214	4.27e-71
ENSMUSG00000015083	C8g	1.74159	1.41144	1.79956	1.58403	1.57597	1.74043	1.10751	1.70794	-0.16096	0.687386
ENSMUSG00000015085	Entpd2	0.236148	0.156826	0.419898	0.457608	0.196996	0.322301	0.378885	0.290712
ENSMUSG00000015087	Rabl6	218.909	210.837	235.293	235.281	246.508	259.485	262.858	268.691	0.344259	5.55e-11
ENSMUSG00000015090	Ptgds	0	0	0.0299927	0.105602	0.623822	0.515682	0.17487	0.363391
ENSMUSG00000015092	Edf1	96.1418	90.5829	101.226	103.208	107.33	98.3664	95.7121	100.405	0.107471	0.0833838
ENSMUSG00000015093	Clic3	1.06267	1.78782	4.22898	4.64648	3.57877	2.96517	7.40282	8.53968	2.52067	3.73e-63
ENSMUSG00000015094	Npdc1	64.2618	63.2951	57.6461	57.0954	63.4	62.1075	58.6397	61.7764	-0.0465185	0.551276
ENSMUSG00000015095	Fbxw5	47.0525	46.0442	40.8801	39.0727	44.0615	45.1222	35.2071	37.3929	-0.32283	8.4e-07
ENSMUSG00000015112	Slc25a13	47.4362	50.7803	67.3637	66.1772	85.2666	89.2775	70.3268	73.841	0.591167	3.38e-23
ENSMUSG00000015120	Ube2i	49.0893	50.6235	44.6292	43.2968	41.0737	38.934	31.3308	27.7267	-0.711544	1.8e-28
ENSMUSG00000015126	Tsr3	23.3491	23.8062	24.654	24.6756	20.3235	19.6281	18.5653	20.6042	-0.233992	0.00343534
ENSMUSG00000015127	Unkl	12.4273	14.2085	14.3665	15.9459	12.1153	11.2483	11.0459	11.9555	-0.17539	0.0776514
ENSMUSG00000015133	Lrrk1	180.801	182.483	100.866	92.3313	96.955	94.3376	123.225	116.285	-0.56159	1.02e-25
ENSMUSG00000015134	Aldh1a3	0.059037	0.219557	0.479884	0.422408	1.47747	2.19165	3.03108	2.25302
ENSMUSG00000015143	Actn1	681.612	680.061	430.816	424.097	386.573	364.523	452.621	424.44	-0.595932	2.12e-32
ENSMUSG00000015149	Sirt2	85.0428	88.9205	128.459	128.482	171.912	163.117	130.657	132.42	0.634808	9.77e-31
ENSMUSG00000015165	Hnrnpl	454.349	465.398	452.261	450.885	385.095	389.05	341.608	325.78	-0.424045	1.03e-16
ENSMUSG00000015176	Nolc1	196.239	204.564	214.328	214.196	199.951	196.378	123.371	123.298	-0.661981	1.63e-35
ENSMUSG00000015189	Casd1	33.6511	32.4317	37.6109	38.2631	49.2163	48.313	44.8541	44.6244	0.475388	2.91e-13
ENSMUSG00000015202	Cnksr3	37.8722	41.7472	36.4112	36.8551	46.9508	50.3757	46.5154	45.3511	0.246636	0.000188997
ENSMUSG00000015214	Mtmr1	43.3332	44.9464	41.8399	42.9448	35.5907	37.258	37.6844	37.7926	-0.187338	0.00580137
ENSMUSG00000015217	Hmgb3	11.5417	11.511	13.0768	13.7634	8.10968	7.3807	8.83093	7.99459	-0.40902	3.92e-05
ENSMUSG00000015222	Map2	1.35785	1.16051	0.419898	0.598411	0.623822	0.483452	0.932639	0.872137
ENSMUSG00000015224	Cyp2j9	0.295185	0.0940958	0.0299927	0	0.0984982	0.193381	0.34974	0.0363391
ENSMUSG00000015242	Nipsnap3a	0	0	0	0	0	0	0	0
ENSMUSG00000015243	Abca1	1.65304	1.50553	8.54793	9.11696	49.2491	57.3374	23.1703	21.44	3.85702	4.5e-230
ENSMUSG00000015247	Nipsnap3b	27.157	29.6088	26.3336	24.4292	26.2333	23.7858	24.8607	27.7267	-0.0756543	0.387992
ENSMUSG00000015289	Lage3	21.7256	19.9483	21.8047	24.6756	22.3263	21.1107	31.156	33.0685	0.658773	1.29e-20
ENSMUSG00000015290	Ubl4	108.097	101.749	149.784	154.32	144.201	148.259	158.782	163.744	0.657227	4.33e-34
ENSMUSG00000015291	Gdi1	152.168	152.749	146.305	145.062	168.793	164.503	146.978	143.903	-0.0294662	0.690701
ENSMUSG00000015305	Sash1	64.9702	62.8873	89.1384	91.5217	88.4514	84.7652	139.196	145.647	1.19254	8.71e-103
ENSMUSG00000015312	Gadd45b	67.0365	64.2047	80.7705	80.5743	43.7004	40.3199	62.0788	68.0267	0.0227187	0.791285
ENSMUSG00000015314	Slamf6	0	0	0	0	0	0	0	0
ENSMUSG00000015316	Slamf1	0.0295185	0	0	0	0	0	0	0
ENSMUSG00000015335	Zdhhc12	11.4827	11.4797	12.8669	11.933	11.3273	11.764	15.1554	17.8425	0.55293	1.84e-10
ENSMUSG00000015337	Endog	4.95911	3.88929	7.19826	5.7729	5.18757	4.28661	7.86914	9.66619	1.00748	3.14e-18
ENSMUSG00000015340	Cybb	0	0	0	0	0	0.0644603	0.029145	0
ENSMUSG00000015341	Golga7	39.1711	35.4427	38.4507	36.7143	40.8111	39.5786	38.5297	39.2098	0.0959442	0.198606
ENSMUSG00000015342	Xk	0.147593	0.156826	0	0.0352006	0.0328327	0.128921	0.11658	0
ENSMUSG00000015354	Pcolce2	54.4912	55.6733	142.256	149.849	124.338	135.947	164.757	158.947	1.59383	3.36e-181
ENSMUSG00000015355	Cd48	0	0.0627305	0	0	0.0656655	0	0	0
ENSMUSG00000015357	Clpx	61.428	63.4205	63.1347	65.2268	67.4713	68.489	76.9427	77.1115	0.341666	8.03e-09
ENSMUSG00000015363	Trabd	78.2831	75.6844	77.5912	82.4751	68.8831	70.8418	80.7316	81.1814	0.110431	0.0835361
ENSMUSG00000015365	Mov10l1	0.236148	0.0627305	0.239942	0	0.0328327	0	0.145725	0.0726781
ENSMUSG00000015377	Dennd6b	9.71159	9.22138	7.76812	7.28653	6.17255	5.3502	4.6632	4.86943	-0.954242	3.76e-17
ENSMUSG00000015396	Cd83	0	0	0	0	0	0	0	0
ENSMUSG00000015401	Tmem27	0	0	0	0	0	0	0	0
ENSMUSG00000015405	Ace2	0	0	0	0.0352006	0	0.0644603	0	0.0726781
ENSMUSG00000015437	Gzmb	0.0295185	0.125461	0.0599855	0	0	0	0	0
ENSMUSG00000015441	Gzmf	0	0	0	0	0	0	0	0
ENSMUSG00000015443	Gzmn	0	0	0	0	0	0	0	0
ENSMUSG00000015451	C4a	1.32833	1.06642	0.929775	0.809615	1.54314	1.57928	1.28238	1.30821
ENSMUSG00000015452	Ager	2.68618	2.22693	1.2597	2.25284	2.36396	3.09409	1.54468	2.10766	-0.415039	0.0531339
ENSMUSG00000015461	Atf6b	97.6472	94.1271	76.9314	78.9198	71.444	76.3854	55.7835	56.5799	-0.73354	4.05e-37
ENSMUSG00000015467	Egfl8	1.03315	0.846862	0.749819	0.915217	1.18198	1.12805	0.961784	1.30821
ENSMUSG00000015468	Notch4	0.531333	0.533209	0.779811	0.352006	1.21481	0.773523	0.34974	0.472408
ENSMUSG00000015474	Ppt2	11.9255	12.3579	18.1756	17.6003	16.6462	19.886	24.2195	24.8196	1.05171	9.04e-40
ENSMUSG00000015476	Prrt1	0	0	0.0599855	0	0	0.0966904	0	0
ENSMUSG00000015478	Rnf5	11.0694	10.821	12.1171	11.8978	12.3123	12.3119	13.6981	14.2812	0.389993	2.1e-05
ENSMUSG00000015484	Fam163a	0	0	0	0	0.0328327	0	0	0
ENSMUSG00000015488	Cacfd1	46.1965	41.559	47.2686	48.1545	59.9526	61.0116	55.1423	54.5449	0.359486	9.4e-09
ENSMUSG00000015501	Hivep2	36.3963	34.3763	26.3336	23.9716	37.0681	35.8077	30.8937	27.327	-0.238415	0.000638124
ENSMUSG00000015519	2310057J18Rik	0	0	0	0	0	0	0	0
ENSMUSG00000015522	Arnt	222.156	230.033	221.406	211.45	221.916	216.78	240.475	240.783	0.128019	0.0228662
ENSMUSG00000015533	Itga2	0	0	0	0.0352006	0	0	0.029145	0.0363391
ENSMUSG00000015536	Mocs2	44.2187	46.2637	32.4521	36.5735	32.2089	34.5185	32.4966	32.3781	-0.44086	1.57e-11
ENSMUSG00000015542	Nat9	8.91459	7.74722	11.5472	11.6514	8.40518	8.44429	14.0187	13.4818	0.761174	7.3e-16
ENSMUSG00000015568	Lpl	0.0885555	0	0	0.0352006	0	0.0322301	0	0
ENSMUSG00000015575	Atp6v0e	75.5083	80.3264	61.3951	64.558	73.8408	73.0657	61.5833	67.2999	-0.237847	8.21e-05
ENSMUSG00000015579	Nkx2-5	0.0295185	0	0	0	0.0328327	0	0	0
ENSMUSG00000015597	Zfp318	22.5521	23.1162	27.0834	26.6469	35.0654	34.7763	35.0031	34.3404	0.642021	2.48e-20
ENSMUSG00000015599	Ttbk1	0.118074	0	0.0899782	0	0	0	0	0.0363391
ENSMUSG00000015605	Srf	134.87	129.727	117.362	116.338	132.316	125.988	185.683	192.415	0.552206	3.61e-25
ENSMUSG00000015619	Gata3	1.68255	1.66236	0.569862	0.246404	0.689487	0.483452	0.320595	0.327051
ENSMUSG00000015627	Gata5	0	0	0	0	0	0	0	0
ENSMUSG00000015647	Lama5	3.89644	3.51291	16.8259	15.2771	14.5777	14.2135	35.0323	28.5625	3.145	6.14e-241
ENSMUSG00000015652	Steap1	35.865	38.7361	13.2868	14.0099	7.97835	8.83106	8.48119	8.13995	-2.12335	4.6e-153
ENSMUSG00000015653	Steap2	92.7176	88.6696	32.5121	27.3157	26.3318	24.656	25.0647	22.4575	-1.88876	2.39e-208
ENSMUSG00000015656	Hspa8	159.518	153.972	155.842	153.158	181.237	179.328	196.525	199.719	0.375577	1.96e-12
ENSMUSG00000015659	Serac1	12.4568	13.7693	11.2473	10.2434	23.1799	21.6586	20.2558	20.8223	0.685999	4.57e-17
ENSMUSG00000015665	Awat1	0	0	0	0	0	0	0	0
ENSMUSG00000015668	Pdzd11	46.6688	47.8006	35.5714	35.7286	35.8533	35.9366	38.8211	40.9178	-0.207872	0.00183163
ENSMUSG00000015671	Psma2	117.602	110.155	92.7076	91.9441	76.7301	79.8663	74.6694	77.6929	-0.543157	4.33e-22
ENSMUSG00000015672	Mrpl32	17.3569	19.5406	15.4763	18.0579	14.7747	10.4426	15.1262	15.5168	-0.228932	0.00774168
ENSMUSG00000015697	Setdb1	163.621	180.037	185.955	179.171	190.889	186.258	165.427	162.981	-0.0267115	0.723679
ENSMUSG00000015702	Anxa9	4.36874	5.36346	3.83907	3.94247	4.49808	4.25438	2.88535	3.67024	-0.543949	0.000254306
ENSMUSG00000015709	Arnt2	1.18074	1.25461	0.0599855	0.211204	0.0656655	0.0322301	0.17487	0.0726781
ENSMUSG00000015711	Prune	58.6533	60.3154	55.3666	57.1306	66.4534	64.4925	77.0302	75.9486	0.401569	1.11e-11
ENSMUSG00000015714	Cers2	336.068	344.422	386.936	398.929	421.244	421.957	335.08	344.094	0.0349324	0.609563
ENSMUSG00000015721	Nlrp5	0.059037	0	0.0299927	0	0.0328327	0	0.0582899	0.0726781
ENSMUSG00000015733	Capza2	213.566	219.745	217.507	217.188	214.66	218.101	236.074	256.626	0.222212	3.45e-05
ENSMUSG00000015745	Plekho1	43.9235	41.2453	93.8773	97.6818	73.8736	75.5797	88.1344	97.8611	1.16182	4.05e-88
ENSMUSG00000015747	Vps45	43.2741	43.5977	37.4309	36.8551	39.4978	39.6753	43.0471	44.2973	0.0452644	0.588618
ENSMUSG00000015748	Prpf3	114.355	122.262	106.234	106.799	119.938	116.351	89.5625	100.368	-0.281245	7.14e-07
ENSMUSG00000015749	Anp32e	342.385	337.333	426.977	408.75	414.382	393.917	373.23	385.158	0.19554	0.000224814
ENSMUSG00000015750	Aph1a	16.2647	16.3099	17.8457	20.0292	24.0992	24.2693	19.9352	22.1305	0.402342	4.11e-07
ENSMUSG00000015755	Tab2	157.334	159.398	158.272	156.044	153.821	161.086	150.796	152.951	-0.0225033	0.77856
ENSMUSG00000015757	Ppil4	48.6465	52.2231	45.7689	44.6344	50.1356	50.5368	34.7699	37.3202	-0.448274	2.67e-12
ENSMUSG00000015759	Cnih1	81.1169	77.6917	74.8319	76.315	66.5519	68.0056	64.2938	74.1317	-0.164257	0.00828672
ENSMUSG00000015766	Eps8	18.1539	18.8192	21.8947	21.6132	21.2756	20.2728	23.0828	21.331	0.307371	0.000107986
ENSMUSG00000015776	Med22	102.37	95.0994	91.028	95.3585	96.2327	102.266	68.8113	73.5502	-0.436104	2.79e-14
ENSMUSG00000015787	Abo	0	0	0	0	0	0	0	0
ENSMUSG00000015790	Surf1	27.5998	28.1346	27.2334	29.3221	29.9763	27.4923	27.6877	33.2502	0.159708	0.030769
ENSMUSG00000015804	Med28	70.2245	73.6143	74.7719	81.5951	84.0189	73.4525	87.0852	92.1195	0.354284	9.17e-10
ENSMUSG00000015806	Qdpr	63.081	63.0128	71.4727	72.1965	64.8118	63.3967	73.5619	74.6768	0.271232	6.17e-06
ENSMUSG00000015812	Gnrh1	0.531333	0.815497	0.419898	0.774414	0.787985	0.547912	0.728624	0.799459	0.22194	0.650678
ENSMUSG00000015829	Tnr	0.265667	0.188192	0.599855	0.211204	0.492491	0.644603	0.582899	0.254373
ENSMUSG00000015837	Sqstm1	735.778	733.194	614.761	626.395	855.851	839.853	670.422	693.567	-0.0693868	0.233342
ENSMUSG00000015839	Nfe2l2	103.787	109.026	119.401	115.564	166.823	159.475	118.882	120.137	0.205735	0.000326517
ENSMUSG00000015843	Rxrg	0	0	0	0	0	0	0	0
ENSMUSG00000015846	Rxra	98.1195	96.3227	91.5379	90.4304	127.161	130.468	128.413	127.005	0.431733	6.02e-15
ENSMUSG00000015850	Adamtsl4	33.8577	34.6272	28.4331	26.1893	26.4303	27.9758	31.9137	33.7226	-0.0248223	0.822165
ENSMUSG00000015852	Fcrls	0	0	0	0	0	0.128921	0	0
ENSMUSG00000015854	Cd5l	0	0	0	0	0	0	0	0
ENSMUSG00000015869	Prpsap1	76.571	75.1511	51.6175	57.3418	46.1956	51.3426	46.5737	47.6405	-0.649903	1.01e-27
ENSMUSG00000015879	Fam184b	0.0295185	0.0313653	0.0299927	0.105602	0.0984982	0.161151	0	0.0363391
ENSMUSG00000015880	Ncapg	81.9434	86.6308	84.0997	84.0943	69.2771	67.232	80.5567	81.0724	-0.0222658	0.794135
ENSMUSG00000015882	Lcorl	14.8183	15.5572	21.8347	17.5299	28.86	28.8137	26.9008	24.8196	0.81058	1.56e-26
ENSMUSG00000015889	Lta4h	71.8776	78.1936	85.5993	83.0383	68.8502	68.9402	91.9524	97.0253	0.37004	1.17e-10
ENSMUSG00000015890	Amdhd1	0.059037	0.0627305	0.0299927	0.0352006	0.0328327	0	0.0582899	0.327051
ENSMUSG00000015932	Dstn	274.256	278.461	165.86	161.289	182.813	189.126	200.721	214.037	-0.377189	6.28e-13
ENSMUSG00000015937	H2afy	99.9497	97.5773	89.7083	88.0368	69.4084	68.1345	67.7038	69.0805	-0.49257	7.14e-18
ENSMUSG00000015942	Gtf2ird2	20.3383	21.987	28.5831	28.3013	42.4199	41.6413	30.3982	29.58	0.54353	4.5e-14
ENSMUSG00000015943	Bola1	21.4304	20.4501	23.3344	24.1124	20.9801	21.7553	18.2448	20.5316	-0.0790158	0.419766
ENSMUSG00000015944	Gatsl2	43.8055	43.5977	18.6555	19.994	23.8694	24.5594	13.2318	12.2463	-1.73493	3.58e-123
ENSMUSG00000015947	Fcgr1	0.059037	0	0	0.0704013	0	0	0	0
ENSMUSG00000015950	Ncf1	3.27655	2.94833	156.772	160.128	110.548	114.836	283.289	299.579	6.58224	0
ENSMUSG00000015957	Wnt11	1.06267	0.815497	5.7886	6.40652	2.49529	2.25611	1.80699	2.25302
ENSMUSG00000015961	Adss	122.59	129.35	128.279	127.567	107.659	97.6895	106.787	112.578	-0.162474	0.00521186
ENSMUSG00000015962	1700016C15Rik	0	0.0627305	0.0599855	0.0352006	0	0	0.11658	0
ENSMUSG00000015966	Il17rb	0.0295185	0.0313653	0	0.0704013	0.0656655	0.0966904	0.029145	0
ENSMUSG00000015968	Cacna1d	0.0295185	0.0627305	0.149964	0.0352006	0.0984982	0.0644603	0.029145	0.0363391
ENSMUSG00000015970	Chdh	0	0	0	0	0	0.128921	0.0874349	0.0363391
ENSMUSG00000015971	Actr8	23.1425	23.3044	31.9123	30.4486	29.9763	30.4897	34.187	36.4481	0.640713	1.73e-20
ENSMUSG00000015980	Lrrc27	1.56448	1.91328	1.58962	1.90083	1.44464	2.06273	1.98186	2.61641
ENSMUSG00000015981	Stk32c	0.20663	0.125461	0.0299927	0.0352006	0.164164	0.0966904	0.145725	0.290712
ENSMUSG00000015994	Fnta	110.872	115.455	105.275	102.258	90.9795	89.9221	97.0527	104.911	-0.127716	0.0344649
ENSMUSG00000016018	Skiv2l2	109.425	107.771	99.396	104.159	93.6389	94.1442	83.8209	87.6135	-0.304326	9.47e-08
ENSMUSG00000016024	Lbp	0	0.0313653	0	0.0704013	0.0984982	0	0.0874349	0
ENSMUSG00000016028	Celsr1	0	0.0627305	0.149964	0	0.0984982	0.0966904	0.11658	0.0726781
ENSMUSG00000016087	Fli1	9.00314	9.09592	11.7871	12.2498	12.3451	14.9225	13.2027	14.2449	0.635189	9.42e-12
ENSMUSG00000016128	Stard13	61.1623	61.57	49.638	50.1257	43.0765	42.5438	38.8794	35.8666	-0.673759	8.67e-28
ENSMUSG00000016150	Tenm1	0	0	0	0	0	0	0	0
ENSMUSG00000016179	Camk1g	0.059037	0.0313653	0	0.0352006	0	0.0322301	0	0
ENSMUSG00000016181	Diexf	44.9272	43.1586	49.9379	46.1832	47.6075	43.5107	31.6514	28.4535	-0.508693	8.83e-15
ENSMUSG00000016194	Hsd11b1	0.295185	0.188192	0	0	0.0984982	0	0.029145	0.0726781
ENSMUSG00000016200	Syt14	0	0	0	0	0.0328327	0	0	0
ENSMUSG00000016206	H2-M3	15.2611	14.5221	14.6964	14.4323	13.7569	14.5358	17.8076	21.0766	0.413992	3.43e-07
ENSMUSG00000016239	Lonrf3	1.00363	1.03505	2.45941	2.64005	3.08628	1.74043	4.48833	4.17899	2.12825	4.01e-30
ENSMUSG00000016252	Atp5e	91.5074	92.057	102.965	112.959	93.2449	92.0492	115.123	120.936	0.399967	7.72e-13
ENSMUSG00000016253	Nelfcd	72.9993	72.2655	63.1647	65.6844	73.8736	72.2922	56.9784	57.9971	-0.299646	6.67e-07
ENSMUSG00000016255	Tubb1	0	0	0	0	0	0	0	0
ENSMUSG00000016256	Ctsz	219.765	216.859	279.112	279.634	230.125	235.409	294.743	307.61	0.501577	3.57e-22
ENSMUSG00000016257	Slmo2	82.888	82.9611	79.8407	76.3854	74.5303	73.807	65.6928	67.8813	-0.274881	3.56e-06
ENSMUSG00000016262	Sertad4	172.24	174.736	77.9811	72.1965	70.3934	71.6153	83.9375	83.3254	-1.0142	6.43e-78
ENSMUSG00000016283	H2-M2	0.0295185	0.0313653	0.0299927	0.0352006	0.0984982	0	0	0
ENSMUSG00000016308	Ube2a	67.1251	67.153	55.9965	62.5515	60.7405	63.5578	60.2135	64.6835	-0.0683357	0.340672
ENSMUSG00000016319	Slc25a5	176.609	183.016	207.28	209.127	175.261	180.489	145.608	149.753	-0.246285	6.7e-06
ENSMUSG00000016327	Atp1b4	0	0	0	0.0352006	0	0	0	0
ENSMUSG00000016344	Ppdpf	12.5158	10.6642	13.4667	14.0451	12.2794	12.8921	10.6379	13.9179	0.103809	0.301896
ENSMUSG00000016346	Kcnq2	0	0	0.0299927	0	0	0.0322301	0.145725	0.0726781
ENSMUSG00000016349	Eef1a2	0	0	0.0299927	0	0	0.0322301	0	0
ENSMUSG00000016356	Col20a1	5.49044	5.39482	5.63864	5.03369	11.393	9.89465	9.03494	7.01344	0.61418	1.34e-07
ENSMUSG00000016382	Pls3	219.765	226.834	328.211	337.398	362.276	376.351	471.187	502.714	1.16214	6.16e-115
ENSMUSG00000016386	Mpped2	0	0	0	0	0	0	0	0
ENSMUSG00000016409	Nkap	33.5035	31.8671	45.2291	42.804	47.9686	48.2485	53.1896	51.9648	0.72428	2.81e-30
ENSMUSG00000016427	Ndufa1	51.4212	54.2305	52.1274	55.8634	57.7528	59.3357	63.7983	64.1021	0.314284	2.82e-07
ENSMUSG00000016458	Wt1	0.0295185	0.0940958	0	0	0	0	0.0874349	0
ENSMUSG00000016477	E2f3	48.617	50.8117	42.3797	41.1495	33.555	34.3895	27.7169	29.689	-0.756438	1.84e-31
ENSMUSG00000016481	Cr1l	29.7251	28.8874	24.2041	27.0341	20.4876	21.9487	22.3833	20.7859	-0.399245	3.82e-08
ENSMUSG00000016487	Ppfibp1	429.022	436.824	400.823	378.336	348.421	341.091	544.224	569.905	0.401241	2.85e-15
ENSMUSG00000016493	Cd46	0.619889	0.752766	0.749819	0.316806	0.656655	0.354531	0.320595	0.254373
ENSMUSG00000016494	Cd34	15.6153	15.8081	6.65839	6.58252	3.4146	3.28747	4.95464	5.92327	-1.50276	5.16e-51
ENSMUSG00000016495	Plgrkt	40.4108	43.2213	28.6131	28.3013	25.314	24.6883	27.338	29.1439	-0.529811	2.2e-15
ENSMUSG00000016496	Cd274	0.974111	1.22324	0.419898	0.457608	1.44464	0.870213	1.34067	1.41722
ENSMUSG00000016498	Pdcd1lg2	0	0	0	0	0	0	0	0
ENSMUSG00000016503	Gtf3a	24.648	25.594	27.8033	28.3365	24.0336	22.4322	26.5802	28.3808	0.165592	0.0312813
ENSMUSG00000016510	Mtif3	13.6966	14.1144	12.1471	12.5666	14.6434	13.2466	15.5051	16.934	0.256454	0.00374129
ENSMUSG00000016520	Lnx2	29.489	27.1937	31.0725	29.3573	28.7286	27.0733	42.0562	41.5719	0.598903	1.55e-19
ENSMUSG00000016524	Il19	0	0	0.0299927	0.0352006	0	0.0644603	0.029145	0
ENSMUSG00000016526	Dyrk3	1.38737	1.78782	3.44917	3.09766	3.38177	2.96517	2.88535	2.43472	0.79972	6.99e-05
ENSMUSG00000016528	Mapkapk2	222.156	224.199	277.103	273.263	248.511	246.496	276.207	300.706	0.40703	5.43e-15
ENSMUSG00000016529	Il10	0	0	0	0	0	0	0	0
ENSMUSG00000016534	Lamp2	613.011	601.993	704.32	677.014	1013.81	1046.8	853.132	891.506	0.559428	4.78e-29
ENSMUSG00000016541	Atxn10	213.065	211.37	173.328	169.069	126.898	122.926	150.65	155.349	-0.434514	2.89e-16
ENSMUSG00000016552	Foxred2	92.1568	93.9389	77.7712	75.8574	91.866	93.1128	69.2776	72.2784	-0.357463	6.61e-10
ENSMUSG00000016554	Eif3d	163.975	163.727	183.226	183.818	136.387	131.692	137.389	149.499	-0.155421	0.0064235
ENSMUSG00000016559	H3f3b	364.583	358.16	448.122	430.081	450.202	407.067	438.923	460.561	0.352968	5.94e-12
ENSMUSG00000016619	Nup50	145.703	146.507	97.4464	100.005	111.566	114.804	96.8196	98.8422	-0.540904	4.58e-23
ENSMUSG00000016624	Phf21b	1.1217	1.12915	0.719826	0.704013	1.37897	1.3859	0.29145	0.617764
ENSMUSG00000016626	Nlrp14	0.0295185	0	0	0	0	0	0	0
ENSMUSG00000016637	Ift27	29.9022	30.6125	25.0439	24.394	22.0308	22.6256	19.3814	22.2758	-0.506595	3.33e-12
ENSMUSG00000016664	Pacsin2	174.809	176.43	165.77	164.669	202.939	198.924	161.871	166.905	-0.0577711	0.367014
ENSMUSG00000016756	Cmah	1.74159	1.66236	0.119971	0.0704013	0.0328327	0.0644603	0.0582899	0
ENSMUSG00000016757	Ttll12	123.594	124.426	82.2701	85.7136	59.4929	58.9811	69.5982	76.7481	-0.72545	1.39e-38
ENSMUSG00000016758	Bik	0.059037	0.0940958	0	0	0.0328327	0.0644603	0.0582899	0.0363391
ENSMUSG00000016763	Scube1	1.06267	0.59594	4.88882	4.78729	13.9539	14.3746	10.1716	9.66619
ENSMUSG00000016831	Tox4	45.5471	44.6328	41.18	38.0519	41.8617	43.4462	41.7939	44.588	-0.0262009	0.791285
ENSMUSG00000016833	Mrps18c	30.6402	29.9225	29.8428	26.2597	25.511	26.332	26.8717	28.8895	-0.0840672	0.317699
ENSMUSG00000016918	Sulf1	0.974111	0.878227	0.0899782	0.211204	0.36116	0.193381	0.34974	0.0726781
ENSMUSG00000016921	Srsf6	328.748	344.422	387.326	378.301	416.746	396.656	281.482	279.011	-0.225993	1.9e-05
ENSMUSG00000016933	Plcg1	129.616	129.789	177.737	182.691	183.042	180.424	192.736	194.45	0.615711	5.52e-31
ENSMUSG00000016940	Kctd2	22.257	24.5904	23.6343	22.986	38.283	36.1622	25.5601	28.8169	0.249451	0.000833553
ENSMUSG00000016942	Tmprss6	0.20663	0.0313653	0.209949	0.176003	0.0656655	0.0322301	0.17487	0.0363391
ENSMUSG00000016946	Kctd5	99.1527	91.9629	73.4522	78.6734	71.3455	68.1023	77.9336	85.3604	-0.191579	0.00129574
ENSMUSG00000016982	Pom121l2	0.059037	0	0.0599855	0	0.0984982	0	0	0
ENSMUSG00000016984	Etaa1	25.6516	26.9428	28.2832	28.4069	33.8834	31.1665	29.8153	30.4158	0.233824	0.00140481
ENSMUSG00000016995	Matn4	0.560852	0.721401	0.599855	0.211204	0.952149	0.773523	0.495464	0.690442
ENSMUSG00000016998	Svs4	0	0	0	0	0	0	0	0
ENSMUSG00000017000	Svs6	0	0	0	0	0	0	0	0
ENSMUSG00000017002	Slpi	2.47955	1.63099	3.08925	3.41446	7.38736	7.21955	7.14052	6.7954	1.79316	1.46e-36
ENSMUSG00000017003	Svs3a	0	0	0	0	0	0	0.029145	0
ENSMUSG00000017004	Svs5	0	0	0	0	0	0	0	0
ENSMUSG00000017007	Rbpjl	0.0885555	0.0313653	0	0	0.0656655	0	0	0
ENSMUSG00000017009	Sdc4	77.6632	77.0331	115.592	118.45	138.718	130.822	219.112	218.071	1.53679	1.01e-178
ENSMUSG00000017049	Ccdc70	0	0	0	0	0	0	0	0
ENSMUSG00000017057	Il13ra1	14.6117	14.5848	6.26848	5.6321	5.87706	5.9948	6.52847	6.28666	-1.14604	8.51e-32
ENSMUSG00000017064	Prl5a1	0	0	0	0	0	0	0	0
ENSMUSG00000017119	Nbr1	135.136	136.345	117.122	119.682	141.772	144.036	146.803	152.951	0.180293	0.00139351
ENSMUSG00000017132	Cyth1	25.5925	24.559	27.3534	28.6885	37.889	38.3216	32.4966	34.1587	0.446306	1.55e-10
ENSMUSG00000017144	Rnd3	230.215	236.243	231.514	223.348	261.611	266.06	264.17	272.725	0.240546	6.18e-06
ENSMUSG00000017146	Brca1	76.4824	76.5312	75.1918	68.2188	90.3557	89.8254	92.3896	84.7427	0.251509	1.93e-05
ENSMUSG00000017165	Gast	0	0.0313653	0	0	0.0328327	0.0322301	0	0
ENSMUSG00000017167	Cntnap1	5.54948	5.92803	8.00806	9.36337	13.6256	13.9879	9.79271	9.37548	0.782219	7.98e-13
ENSMUSG00000017176	Nt5c3b	84.5705	87.5091	76.7814	77.1598	75.9421	79.6406	63.7692	65.0469	-0.379813	7.88e-11
ENSMUSG00000017188	Coa3	12.693	12.6088	18.8954	20.4516	18.7803	16.7919	23.2577	25.4737	0.979624	4.05e-35
ENSMUSG00000017195	Zpbp2	0.118074	0.376383	0.0599855	0.0704013	0.0656655	0.0644603	0.204015	0.218034
ENSMUSG00000017204	Gsdma	0	0.188192	0.0299927	0	0.0328327	0.0644603	0.0874349	0
ENSMUSG00000017210	Med24	89.8543	90.6142	80.1406	77.8638	84.9383	92.855	71.6966	72.8961	-0.281887	1.44e-06
ENSMUSG00000017211	Gsdma2	0	0	0	0	0	0	0	0
ENSMUSG00000017221	Psmd3	310.653	307.63	224.886	230.987	211.541	213.976	180.641	188.999	-0.704868	3.71e-42
ENSMUSG00000017264	Exosc10	182.1	192.206	173.238	176.989	149.192	148.516	159.598	165.924	-0.163847	0.00343552
ENSMUSG00000017286	Glod4	40.647	41.5903	42.8296	41.8536	29.8449	28.9749	38.9377	42.444	0.020342	0.840558
ENSMUSG00000017288	Vps53	48.4399	51.5645	42.8596	41.924	45.736	43.6074	40.5989	43.3161	-0.216451	0.000991107
ENSMUSG00000017291	Taok1	138.707	135.31	201.281	200.925	180.416	181.746	179.358	166.615	0.375605	3.43e-12
ENSMUSG00000017299	Dnttip1	27.1275	23.3044	21.5048	25.1685	22.3591	21.6909	21.2758	23.366	-0.143651	0.082657
ENSMUSG00000017300	Tnnc2	0.0295185	0.0627305	0.149964	0.140803	0	0.0322301	0.11658	0.0363391
ENSMUSG00000017307	Acot8	9.80014	9.78596	7.79811	9.46897	11.1303	8.50875	8.33546	7.08612	-0.295511	0.00580354
ENSMUSG00000017309	Cd300lg	0	0	0.149964	0.0352006	0.131331	0.0322301	0.0582899	0.0726781
ENSMUSG00000017310	Spint4	0	0	0	0	0	0	0	0
ENSMUSG00000017311	Pyy	0	0	0	0	0	0	0	0
ENSMUSG00000017314	Mpp2	11.099	11.4797	11.1573	11.1586	17.6312	16.244	34.6534	32.1237	1.60614	1.71e-96
ENSMUSG00000017316	Ppy	0	0	0	0	0	0	0	0
ENSMUSG00000017344	Vtn	0	0	0	0	0	0	0	0
ENSMUSG00000017376	Nlk	20.4268	19.9483	19.9152	18.2339	22.4576	20.3372	16.9332	15.4441	-0.275107	0.000768271
ENSMUSG00000017386	Traf4	63.4648	60.7231	84.5495	91.7681	84.5771	86.5379	72.5418	79.2918	0.325425	4e-08
ENSMUSG00000017390	Aldoc	3.985	3.63837	41.0001	39.3895	38.5456	37.4514	89.3585	90.6296	4.59592	0
ENSMUSG00000017400	Stac2	7.79289	8.15497	11.9671	13.3762	13.0674	13.1821	16.1463	19.2234	1.17911	4.52e-39
ENSMUSG00000017404	Rpl19	1.29881	1.69372	1.2297	1.44323	1.31331	1.51482	1.34067	0.908476	-0.337232	0.19603
ENSMUSG00000017405	Nek8	17.7701	16.2472	19.9452	18.7267	25.1827	27.7824	19.6437	16.2072	0.123009	0.196319
ENSMUSG00000017412	Cacnb4	0.59037	0.345018	0.209949	0.176003	0.623822	0.193381	0.262305	0.181695
ENSMUSG00000017417	Plxdc1	2.92233	2.63468	16.9759	19.8884	26.5945	24.2371	60.2718	66.4278	4.54225	0
ENSMUSG00000017418	Arl5b	58.5057	52.6309	64.3344	59.3131	95.7074	92.6938	81.1105	83.7252	0.605166	3.15e-25
ENSMUSG00000017421	Zfp207	183.576	183.079	124.05	125.525	139.047	145.551	93.3222	93.9728	-0.931062	7.13e-67
ENSMUSG00000017428	Psmd11	106.532	111.064	79.6907	78.075	66.4534	72.7434	62.3119	66.8275	-0.716226	1.39e-36
ENSMUSG00000017446	C1qtnf1	19.4822	18.0664	8.06805	9.85618	7.05904	6.99394	6.6742	6.1413	-1.50688	8.01e-59
ENSMUSG00000017453	Pipox	0	0.0940958	0	0	0	0.0322301	0	0
ENSMUSG00000017466	Timp2	1088.14	1103.71	496.68	480.982	699.403	704.808	515.953	525.136	-1.03626	8.45e-96
ENSMUSG00000017478	Zc3h18	215.19	211.715	224.196	225.319	232.883	229.898	176.648	169.885	-0.262235	1.08e-06
ENSMUSG00000017485	Top2b	187.59	200.894	178.757	178.925	169.089	171.013	144.938	153.642	-0.342448	1.88e-10
ENSMUSG00000017491	Rarb	0.531333	0.65867	0.299927	0.0352006	0.229829	0.225611	0.0874349	0.181695
ENSMUSG00000017493	Igfbp4	377.128	364.276	168.499	170.723	103.916	93.7897	100.871	107.927	-1.79159	2.91e-252
ENSMUSG00000017499	Cdc6	51.008	56.3634	58.006	58.5387	48.1656	46.9271	48.7012	54.7266	-0.0186507	0.869341
ENSMUSG00000017548	Suz12	153.142	158.112	175.937	176.25	209.637	208.239	219.578	221.995	0.542559	7.73e-25
ENSMUSG00000017550	Atad5	64.1142	69.4427	78.521	73.7101	79.7179	70.5195	69.9771	69.2622	0.099267	0.136729
ENSMUSG00000017561	Crlf3	42.7428	43.3781	37.4909	38.8615	47.1478	47.2494	43.9798	43.4978	0.0614823	0.438927
ENSMUSG00000017588	Krt27	0	0	0	0	0	0	0	0
ENSMUSG00000017607	Tns4	0.0295185	0	0.0299927	0.0352006	0.131331	0.0966904	0	0.0726781
ENSMUSG00000017615	Tnfaip1	138.56	137.85	119.911	117.465	120.857	115.609	131.852	131.075	-0.0339375	0.63712
ENSMUSG00000017631	Abr	142.545	147.323	170.269	165.126	231.175	244.594	237.386	227.919	0.72156	6.72e-43
ENSMUSG00000017639	Rab11fip4	4.57537	3.92066	19.8552	21.05	50.0042	50.5691	65.547	62.9029	3.95352	0
ENSMUSG00000017652	Cd40	0.059037	0	0.0299927	0	0	0.0644603	0.0582899	0
ENSMUSG00000017664	Slc35c2	58.181	56.8338	57.1062	59.8411	69.0144	70.6484	55.1714	56.7253	-0.00240131	1
ENSMUSG00000017667	Zfp334	33.2083	32.4944	25.9437	26.2949	27.3168	29.555	23.52	21.113	-0.514216	2.8e-13
ENSMUSG00000017670	Elmo2	103.935	105.952	98.8861	103.736	119.084	119.67	108.478	111.27	0.103938	0.0922709
ENSMUSG00000017677	Wsb1	90.2086	91.9629	151.343	133.129	131.429	118.961	226.864	192.524	1.24369	2.87e-119
ENSMUSG00000017679	Ttpal	59.775	60.5977	34.8216	33.1238	43.1422	40.062	25.5601	27.763	-1.13958	8.27e-72
ENSMUSG00000017686	Rhot1	76.9547	75.7157	77.4713	78.2862	86.6784	86.1834	79.5949	86.596	0.158337	0.00925331
ENSMUSG00000017688	Hnf4g	0	0	0	0	0	0	0	0
ENSMUSG00000017692	Rhbdl3	13.6375	14.1457	25.0739	26.5413	34.6714	34.7441	31.36	29.58	1.17447	2.24e-54
ENSMUSG00000017697	Ada	10.7743	10.3819	2.33943	2.14724	2.82361	2.80402	2.41903	2.03499	-2.19474	3.38e-65
ENSMUSG00000017707	Serinc3	202.526	205.882	249.81	243.166	316.442	323.204	336.012	344.603	0.774543	3.33e-51
ENSMUSG00000017713	Tha1	1.50544	1.69372	1.2597	1.61923	2.42962	1.90158	0.961784	1.38088
ENSMUSG00000017715	Pgs1	65.7672	66.6512	58.6958	58.2571	76.3033	76.3209	51.8489	59.6687	-0.213869	0.00064671
ENSMUSG00000017716	Birc5	102.134	100.024	89.4684	94.3729	79.6522	82.4769	97.9854	101.459	0.0177364	0.845171
ENSMUSG00000017718	Afmid	1.74159	1.97601	1.97952	1.61923	2.85645	2.41726	2.71048	2.36204
ENSMUSG00000017720	Trp53tg5	0.059037	0.0313653	0	0.0704013	0.0328327	0.0644603	0.029145	0.0363391
ENSMUSG00000017721	Pigt	90.179	93.6566	97.3864	99.7586	83.4608	86.1189	81.4893	83.2528	-0.120295	0.0532163
ENSMUSG00000017723	Wfdc2	0	0.0313653	0	0	0	0	0	0
ENSMUSG00000017724	Etv4	4.42778	4.54796	6.80835	6.93453	11.4915	12.4086	4.72149	5.92327	0.269817	0.0547396
ENSMUSG00000017733	Eppin	0	0	0	0	0	0	0	0
ENSMUSG00000017734	Dbndd2	2.59763	2.41512	3.92905	4.29448	6.13972	4.89898	4.45918	4.97845	0.941607	5.51e-10
ENSMUSG00000017737	Mmp9	2.21389	2.54059	1.2597	1.44323	0.295495	0	0.46632	0.690442
ENSMUSG00000017740	Slc12a5	3.188	2.35239	4.46892	4.11847	6.63221	5.9948	5.01293	3.96096
ENSMUSG00000017747	Ghdc	27.157	25.5	25.9437	30.4134	29.8449	28.5559	31.7972	35.2852	0.382742	3.7e-08
ENSMUSG00000017754	Pltp	121.911	124.332	491.641	494.252	700.618	697.138	813.32	811.088	2.75976	0
ENSMUSG00000017756	Slc12a7	109.484	108.461	96.7866	96.7666	85.3979	84.5396	99.9964	86.1236	-0.185975	0.00131668
ENSMUSG00000017760	Ctsa	280.396	301.828	567.913	573.841	619.127	598.191	913.928	918.651	1.69234	1.91e-243
ENSMUSG00000017764	Zswim1	13.7261	12.9852	11.3972	11.4402	11.4258	11.9574	8.16059	8.35798	-0.656576	6.93e-12
ENSMUSG00000017765	Slc12a4	175.192	169.843	195.643	198.708	219.06	228.479	208.503	202.081	0.289332	7.1e-08
ENSMUSG00000017767	Spata25	0.265667	0.156826	0.119971	0.105602	0.525324	1.25698	0.40803	0.290712
ENSMUSG00000017774	Myo1c	595.359	609.05	614.971	622.312	533.138	498.471	699.13	717.333	0.271703	1.08e-07
ENSMUSG00000017776	Crk	206.452	196.88	219.607	212.788	256.456	274.053	236.657	233.26	0.258478	1.33e-06
ENSMUSG00000017778	Cox7c	7.32059	8.75091	10.3175	9.18737	9.71849	8.31537	9.99672	11.1924	0.433746	2.23e-05
ENSMUSG00000017781	Pitpna	198.364	193.43	200.262	194.624	207.47	204.468	167.088	166.506	-0.193966	0.000426991
ENSMUSG00000017801	Mlx	42.3886	42.3117	42.9496	46.2888	48.9536	51.9227	44.5627	50.3659	0.198576	0.00254121
ENSMUSG00000017802	Fam134c	86.4597	89.4851	73.7822	77.4414	98.6952	97.6573	84.433	89.8301	0.0230142	0.787253
ENSMUSG00000017817	Jph2	22.1094	21.0147	11.4572	13.0946	9.58716	8.28314	44.4752	46.514	1.11319	1.09e-62
ENSMUSG00000017830	Dhx58	10.9809	10.5387	3.38918	3.30886	9.98115	10.0558	5.10037	5.81425	-0.949492	1.36e-18
ENSMUSG00000017831	Rab5a	65.7672	66.463	69.1633	74.1325	91.3406	87.3759	66.4797	73.4412	0.117073	0.0685843
ENSMUSG00000017832	Hspb9	0.383741	0.439114	0.209949	0.281605	0.787985	0.644603	0.029145	0
ENSMUSG00000017837	Nkiras2	44.4549	41.5903	49.518	49.4217	47.9686	45.8312	63.5652	67.5906	0.643904	2.03e-26
ENSMUSG00000017843	Ppp2r5c	95.4333	93.688	106.324	105.637	95.5104	91.4369	130.453	123.262	0.463047	5.91e-17
ENSMUSG00000017858	Ift52	28.4263	29.7343	33.4119	33.511	29.1226	29.8773	43.5717	42.8437	0.610702	1.8e-20
ENSMUSG00000017861	Mybl2	44.2778	43.7859	61.5751	60.9675	49.6759	47.6684	53.1313	55.5987	0.340863	5.62e-08
ENSMUSG00000017868	Sgk2	0	0	0	0	0	0.0644603	0	0
ENSMUSG00000017897	Eya2	7.46818	6.96309	2.9093	3.23846	1.11631	1.06359	1.25323	2.03499	-2.1296	1.29e-44
ENSMUSG00000017914	BC034902	0	0	0	0	0	0	0	0
ENSMUSG00000017922	Prl3c1	0	0	0	0	0	0	0	0
ENSMUSG00000017929	B4galt5	56.705	53.6346	54.6168	49.9497	74.5303	75.1607	41.0944	42.9891	-0.355729	1.73e-08
ENSMUSG00000017943	Gdap1l1	0.147593	0.219557	0.599855	0.56321	0.853651	0.676833	0.262305	0.436069
ENSMUSG00000017950	Hnf4a	0	0	0	0	0	0	0	0
ENSMUSG00000017969	Ptgis	2.30244	2.1642	27.2934	24.9573	8.99617	9.25005	33.371	35.3579	3.9761	0
ENSMUSG00000017978	Cadps2	0	0	0	0	0	0	0	0
ENSMUSG00000017999	Ddx27	134.014	134.62	154.313	155.34	124.929	119.058	101.104	105.165	-0.343811	5.81e-10
ENSMUSG00000018001	Cyth3	98.946	103.411	99.6359	97.0834	120.989	120.605	93.2348	94.1908	-0.0723745	0.270024
ENSMUSG00000018008	Cyth4	0.0295185	0	0.0299927	0	0	0	0	0.0363391
ENSMUSG00000018012	Rac3	4.04404	3.607	3.80908	3.02725	5.90989	5.0279	2.97279	3.92462	-0.132565	0.549247
ENSMUSG00000018040	Rrp7a	35.3927	33.1531	31.9123	31.8566	27.9735	27.7824	25.6476	26.4185	-0.36014	2.87e-07
ENSMUSG00000018042	Cyb5r3	391.888	394.481	274.194	269.531	257.967	258.067	249.772	253.974	-0.604704	3.5e-32
ENSMUSG00000018068	Ints2	58.1219	59.4999	55.9065	54.6314	62.7433	65.0726	60.0969	60.7589	0.0772853	0.273825
ENSMUSG00000018076	Med13l	149.806	136.627	224.076	217.082	215.251	210.14	259.419	239.729	0.839953	7.27e-58
ENSMUSG00000018102	Hist1h2bc	25.8287	25.4372	24.624	27.4917	27.1198	28.0402	12.474	13.5545	-0.943838	5.12e-33
ENSMUSG00000018126	Baiap2l2	0.619889	0.784131	36.6211	34.9542	32.6357	34.2284	75.7186	80.491	6.83123	0
ENSMUSG00000018143	Mafk	36.0126	34.3136	27.6233	29.4981	41.5006	39.8687	26.8717	28.8532	-0.300797	1.85e-05
ENSMUSG00000018160	Med1	83.3012	83.808	92.2277	85.8896	88.5499	92.9517	98.3643	94.1545	0.243461	2.9e-05
ENSMUSG00000018166	Erbb3	1.21026	0.784131	2.33943	2.25284	4.72791	4.22215	4.19688	4.4697
ENSMUSG00000018167	Stard3	39.8795	39.3948	40.4902	39.0727	49.1834	51.4715	42.4059	43.6795	0.156112	0.0236942
ENSMUSG00000018168	Ikzf3	0.0295185	0	0	0	0	0	0	0
ENSMUSG00000018169	Mfng	0	0	0.0299927	0.105602	0.0656655	0.128921	0.0874349	0
ENSMUSG00000018171	Vmp1	115.742	118.341	92.1077	94.1617	90.487	92.7261	83.5003	88.3039	-0.40932	3.09e-13
ENSMUSG00000018189	Uchl5	67.5383	73.0183	53.3271	54.6666	40.5813	43.4462	39.1708	42.2623	-0.75123	2.74e-35
ENSMUSG00000018196	Glrx2	22.0503	22.0498	18.0856	17.4595	21.5711	21.143	15.5926	15.8075	-0.451927	1.22e-08
ENSMUSG00000018199	Trove2	102.754	98.7065	85.9592	72.9357	116.753	121.959	112.762	99.7144	0.117489	0.0561052
ENSMUSG00000018209	Stk4	63.1106	69.8191	65.6841	66.3884	77.3539	76.2243	69.8022	67.736	0.089057	0.18955
ENSMUSG00000018211	Wfdc15b	0	0	0.0299927	0	0	0	0	0.0363391
ENSMUSG00000018217	Pmp22	142.988	144.562	130.468	123.695	142.593	134.754	213.749	215.781	0.616871	1.55e-31
ENSMUSG00000018238	Gdf9	0.560852	0.470479	0.839797	1.19682	1.11631	0.837983	1.31152	1.12651
ENSMUSG00000018239	Zcchc10	12.9291	12.2952	14.5165	12.8834	16.482	14.568	13.1735	15.3351	0.206025	0.0260888
ENSMUSG00000018259	Prl8a2	0	0	0.0299927	0	0	0	0	0
ENSMUSG00000018263	Tbx5	0	0	0	0	0	0	0	0
ENSMUSG00000018286	Psmb6	209.257	202.651	195.673	200.186	150.735	150.354	167.03	179.224	-0.213774	9.14e-05
ENSMUSG00000018287	Spag7	52.1887	49.4316	68.4135	73.0061	61.9225	65.1049	73.0081	75.9486	0.588348	2.98e-23
ENSMUSG00000018293	Pfn1	603.447	589.416	511.406	514.985	430.601	419.765	414.529	426.838	-0.466053	3.37e-20
ENSMUSG00000018322	Tomm34	48.4694	45.8246	36.8011	34.9542	31.4209	29.136	29.1741	29.8344	-0.639112	1.07e-22
ENSMUSG00000018326	Ywhab	360.067	386.138	343.237	341.024	344.087	344.411	270.728	288.968	-0.377602	2.7e-13
ENSMUSG00000018334	Ksr1	19.6593	19.1014	5.69862	5.7377	9.52149	8.44429	12.7364	12.6823	-0.569915	8.25e-12
ENSMUSG00000018339	Gpx3	0	0.188192	0.149964	0.176003	0.196996	0.290071	0.204015	0.0726781
ENSMUSG00000018340	Anxa6	337.898	348.343	269.515	274.072	189.707	185.13	242.836	240.892	-0.466275	1.66e-19
ENSMUSG00000018341	Il12rb2	0.560852	0.470479	0.449891	0.457608	1.05065	0.580142	0.320595	0.290712
ENSMUSG00000018347	Zkscan6	10.0068	8.75091	10.7674	10.3842	12.6078	11.8929	14.0187	14.4266	0.635405	4.72e-12
ENSMUSG00000018362	Kpna2	17.2978	18.3173	15.4463	13.5874	13.5927	12.5375	13.4941	13.1911	-0.375495	1.01e-05
ENSMUSG00000018363	Smurf2	118.842	119.909	141.716	145.59	188	198.602	175.54	183.112	0.624448	1.8e-31
ENSMUSG00000018372	Cep95	12.4863	10.7269	12.567	11.4754	14.5449	14.3102	18.0116	19.078	0.709186	3.83e-17
ENSMUSG00000018377	Vezf1	84.2163	84.6862	104.345	95.7809	136.092	138.912	116.609	114.65	0.491838	1.31e-18
ENSMUSG00000018378	Cuedc1	42.0639	42.1235	41.18	39.3191	52.6309	52.793	36.8975	36.0847	-0.166695	0.0159376
ENSMUSG00000018379	Srsf1	395.489	389.337	336.069	305.366	383.815	389.662	230.77	231.952	-0.724312	2.03e-45
ENSMUSG00000018381	Abi3	0.59037	0.752766	5.63864	4.54088	3.77576	3.86762	3.23509	2.39838
ENSMUSG00000018387	Shroom1	3.09944	2.69741	1.67959	1.26722	2.06846	1.64374	1.02007	1.19919
ENSMUSG00000018395	Kif3a	51.2146	53.4778	47.0586	46.6056	42.0916	42.1248	58.698	61.522	0.236738	0.000152059
ENSMUSG00000018398	Sept8	243.262	248.381	212.469	207.649	183.469	177.524	166.768	158.547	-0.556696	2.46e-26
ENSMUSG00000018401	Mtmr4	107.005	112.664	69.2832	73.3229	78.8642	77.7713	86.9103	90.8113	-0.268291	2.72e-06
ENSMUSG00000018405	Mrm1	13.8737	15.8708	12.8069	13.0946	13.5271	14.7936	13.2901	15.2987	-0.0242655	0.896498
ENSMUSG00000018411	Mapt	1.62352	2.50922	1.2597	1.02082	1.57597	1.22474	1.92357	1.59892
ENSMUSG00000018412	Kansl1	75.8626	74.7748	84.6995	78.5326	94.2299	90.6956	69.5982	68.3538	-0.0882271	0.185433
ENSMUSG00000018415	Gid4	46.6688	46.1069	90.3082	86.5584	112.058	106.811	98.4517	108.218	1.19131	4.97e-95
ENSMUSG00000018417	Myo1b	148.921	156.889	351.515	348.31	253.666	251.975	322.402	317.603	1.10385	2.22e-100
ENSMUSG00000018425	Dhx40	58.6533	56.4888	54.4368	55.617	69.8352	66.5874	59.6598	63.2663	0.130576	0.045002
ENSMUSG00000018427	Ypel2	13.549	10.7896	10.3775	11.2642	12.5093	12.5375	13.8439	12.537	0.157033	0.121502
ENSMUSG00000018428	Akap1	61.369	62.0718	74.8619	73.1117	61.9554	62.3653	46.8943	47.8222	-0.344313	2.44e-08
ENSMUSG00000018433	Nol11	75.4493	75.1825	69.4332	74.1325	61.0032	61.1083	56.6287	58.5059	-0.350409	4.4e-09
ENSMUSG00000018442	Derl2	41.444	45.6992	42.6797	45.8312	49.5774	46.3469	53.6559	52.728	0.327627	2.28e-07
ENSMUSG00000018446	C1qbp	162.736	162.378	194.743	196.173	172.24	160.087	143.044	152.515	-0.100625	0.0930241
ENSMUSG00000018449	Rpain	12.6044	13.1734	14.1566	13.0242	18.649	17.8555	14.6599	14.4266	0.214472	0.0222281
ENSMUSG00000018451	6330403K07Rik	0.20663	0.219557	0.569862	0.176003	0.623822	0.225611	0.262305	0.218034
ENSMUSG00000018459	Slc13a3	0	0	0	0	0	0	0	0
ENSMUSG00000018470	Kcnab3	2.98137	3.45018	4.19898	4.89289	9.39016	11.345	5.24609	5.12381	0.731925	2.47e-07
ENSMUSG00000018474	Chd3	126.693	126.841	69.6432	70.1549	83.1981	86.5701	77.2633	81.4358	-0.639011	1.33e-30
ENSMUSG00000018476	Kdm6b	58.9189	55.1715	91.4479	87.016	94.3941	90.3733	150.796	141.65	1.39666	6.55e-139
ENSMUSG00000018479	1700125H20Rik	0.0885555	0	0.179956	0	0	0	0	0.109017
ENSMUSG00000018481	Appbp2	117.07	116.522	111.903	104.792	136.978	136.559	105.651	109.635	-0.0804366	0.206117
ENSMUSG00000018486	Wnt9b	0	0	0.0299927	0	0	0	0	0
ENSMUSG00000018500	Adora2b	0.678926	0.439114	0.899782	0.52801	0.919316	0.644603	0.699479	0.581425
ENSMUSG00000018501	Ncor1	275.969	277.865	269.125	260.133	320.152	322.011	312.201	299.506	0.181955	0.000725033
ENSMUSG00000018507	Trpv2	12.7225	14.5848	8.00806	8.44815	10.2438	11.0549	15.272	16.7523	0.265614	0.00280689
ENSMUSG00000018509	Cenpv	11.7779	11.4797	14.5465	14.9603	17.467	17.5654	10.2882	10.284	-0.138499	0.200575
ENSMUSG00000018537	Pcgf2	33.8872	31.7416	33.9818	33.1942	43.7004	40.6422	37.597	41.5355	0.30386	5.96e-06
ENSMUSG00000018541	Cwc25	32.8836	28.4483	29.6628	29.5685	38.3486	40.3844	40.3658	39.7186	0.422244	2.49e-10
ENSMUSG00000018543	1700001P01Rik	0.059037	0.219557	0.0299927	0	0.0656655	0.193381	0.029145	0.0726781
ENSMUSG00000018547	Pip4k2b	118.93	118.749	102.275	107.644	107.297	102.363	87.9595	97.7157	-0.320592	1.35e-08
ENSMUSG00000018548	Trim37	97.1749	100.808	108.124	107.679	136.518	133.304	118.095	126.206	0.340231	1.07e-09
ENSMUSG00000018554	Ybx2	0.383741	0.345018	0.449891	0.492809	0.853651	0.870213	0.46632	0.218034
ENSMUSG00000018559	Ctdnep1	103.492	105.513	122.7	125.103	131.594	132.627	132.027	145.683	0.44632	3.74e-16
ENSMUSG00000018565	Elp5	60.5129	63.1069	59.4756	59.3835	62.9403	59.1101	60.3009	64.4655	0.0499327	0.503534
ENSMUSG00000018566	Slc2a4	0.20663	0.407748	1.43965	1.09122	1.57597	1.93381	2.79792	2.50739
ENSMUSG00000018567	Gabarap	294.359	306.25	318.373	340.848	464.944	460.955	391.767	413.865	0.461141	2.15e-19
ENSMUSG00000018569	Cldn7	0.059037	0.0627305	0.0299927	0.0704013	0	0.128921	0.029145	0
ENSMUSG00000018570	2810408A11Rik	0.501815	0.65867	1.73958	1.83043	1.57597	0.773523	2.38989	3.27051	2.30028	1.68e-22
ENSMUSG00000018572	Phf23	82.209	83.4002	83.3198	82.6511	96.5611	93.9186	79.5075	78.674	-0.0275923	0.734233
ENSMUSG00000018574	Acadvl	57.2954	58.8412	56.5663	59.2427	53.4517	50.5046	56.5412	57.8881	0.0164302	0.880848
ENSMUSG00000018581	Dnah11	0	0	0.0599855	0	0.0656655	0	0	0
ENSMUSG00000018583	G3bp1	273.814	281.503	289.1	294.876	258.82	254.908	202.12	210.803	-0.38996	9.51e-14
ENSMUSG00000018585	Atox1	65.2359	68.0626	54.3768	52.3081	59.5257	56.6606	41.5607	44.697	-0.591793	2.42e-22
ENSMUSG00000018589	Glra2	0	0.0313653	0	0	0	0	0	0
ENSMUSG00000018593	Sparc	7166	7232.61	11115	11493.3	9164.17	9779.94	13246.5	12971.5	0.902675	1.14e-75
ENSMUSG00000018595	Glra4	0.0885555	0.0313653	0.0599855	0.0352006	0	0.0322301	0.029145	0.0363391
ENSMUSG00000018599	Mief2	15.9695	16.9372	13.7667	12.8834	14.5777	11.764	10.8419	11.0834	-0.547263	5.12e-10
ENSMUSG00000018604	Tbx3	6.7007	6.14759	5.09877	4.92809	6.73071	6.70387	5.45011	5.05113
ENSMUSG00000018620	Mmp20	0.0295185	0	0.0299927	0	0.0328327	0.0644603	0	0.0363391
ENSMUSG00000018623	Mmp7	0	0	0	0	0	0	0	0
ENSMUSG00000018634	Crhr1	0	0	0	0	0	0	0	0
ENSMUSG00000018648	Dusp14	10.7447	13.6125	5.42869	5.2801	6.92771	6.44603	3.84714	3.88828	-1.61185	2.89e-47
ENSMUSG00000018651	Tada2a	35.8059	33.6236	30.0827	27.9493	32.6029	32.1979	27.6877	30.3794	-0.223951	0.00181252
ENSMUSG00000018654	Ikzf1	0	0	0	0	0	0.0322301	0	0
ENSMUSG00000018656	Fam115e	0	0	0	0	0	0	0.0582899	0
ENSMUSG00000018659	Pnpo	7.85192	7.33947	7.58816	7.14573	7.94552	8.31537	7.54855	8.21263	0.0853984	0.529656
ENSMUSG00000018661	Cog1	57.0593	58.1512	50.0879	46.9224	44.6197	46.7337	36.8392	35.3216	-0.634647	2.65e-24
ENSMUSG00000018666	Cbx1	110.783	107.395	111.603	111.164	109.333	106.907	121.331	122.499	0.198113	0.000535416
ENSMUSG00000018669	Cdk5rap3	79.3753	85.3135	92.7676	98.245	86.6127	91.7914	89.8831	91.3564	0.176429	0.00322064
ENSMUSG00000018672	Copz2	147.179	151.526	131.548	131.791	124.863	124.247	125.469	131.838	-0.177969	0.00171395
ENSMUSG00000018677	Slc25a39	172.447	166.863	198.102	202.052	160.224	154.962	162.396	172.102	0.0162855	0.851371
ENSMUSG00000018678	Sp2	35.0975	32.2748	43.8794	44.564	47.312	51.3748	47.1857	43.3888	0.467345	6.72e-13
ENSMUSG00000018697	Aatf	48.0561	48.6789	45.1391	48.0841	38.1516	34.4862	30.952	33.0685	-0.559572	5.48e-18
ENSMUSG00000018698	Lhx1	7.79289	7.84131	2.4894	2.39364	4.76075	5.0279	3.90543	3.9973	-0.94611	1.49e-14
ENSMUSG00000018707	Dync1h1	693.095	611.779	357.693	359.328	401.971	412.127	349.244	271.307	-1.03129	5.75e-93
ENSMUSG00000018727	Cpsf4l	0.383741	0.250922	0.119971	0.281605	0.295495	0.225611	0.145725	0
ENSMUSG00000018733	Pex12	10.0068	9.69186	9.47771	8.27215	13.2973	12.4408	10.7836	10.9744	0.180632	0.088894
ENSMUSG00000018736	Ndel1	144.021	151.933	164.84	166.077	229.14	222.549	155.576	151.607	0.0925467	0.127166
ENSMUSG00000018740	Slc25a35	3.48318	3.19926	1.67959	1.05602	1.64164	1.45036	1.10751	0.690442
ENSMUSG00000018750	Zbtb4	41.0602	41.0571	40.8801	41.9944	59.7227	59.6902	78.3417	77.3295	0.961244	1.33e-58
ENSMUSG00000018752	BC096441	0	0	0	0	0	0	0	0
ENSMUSG00000018761	Mpdu1	35.4517	30.2675	36.8611	39.1783	42.9124	41.1256	35.4403	37.0658	0.17675	0.0123901
ENSMUSG00000018765	Fxr2	145.999	148.891	169.729	170.195	169.351	178.297	173.209	184.675	0.316367	4.67e-09
ENSMUSG00000018770	Atp5g3	272.781	290.003	275.513	284.21	241.321	233.894	222.872	230.462	-0.274267	2.13e-07
[truncated: 37,180 more rows]
