# Supplementary material for: Genome-wide CRISPR interference screen identifies Clip2 as a novel regulator of osteocyte maturation and morphology
Source: J Biol Chem. 2026 Apr 27;302(6):113075. doi: 10.1016/j.jbc.2026.113075 (PMC13254583; doi:10.1016/j.jbc.2026.113075)
Supplement: Data S3 [file mmc3.xlsx]

## Sheet: cd61_results_salmon copy
Gene_id	CD61_low_1	CD61_low_2	CD61_low_3	CD61_high_1	CD61_high_2	CD61_high_3	log2FoldChange	padj	mgi_symbol
ENSMUSG00000000001	1963.82	2123.27	2119.16	2216.29	2151.83	2173.8	0.0759721	0.550783	Gnai3
ENSMUSG00000000003	0	0	0	0	0	0	NA	NA	Pbsn
ENSMUSG00000000028	1493.74	1354.47	1427.77	1114.22	1292.62	1250.07	-0.225539	0.0900592	Cdc45
ENSMUSG00000000037	0	0	0	0	0	0	NA	NA	Scml2
ENSMUSG00000000049	0	7.07755	3.67271	22.0856	1.08898	11.0626	1.66817	0.311233	Apoh
ENSMUSG00000000056	740.517	723.68	726.279	1028.08	918.013	1053.16	0.453299	0.000334201	Narf
ENSMUSG00000000058	447.396	470.657	543.562	260.61	359.365	261.077	-0.729924	0.000244031	Cav2
ENSMUSG00000000078	1389.38	1540.25	1715.16	1365.99	1193.53	1269.98	-0.278451	0.0511414	Klf6
ENSMUSG00000000085	1033.64	1022.71	867.679	735.45	852.674	792.081	-0.29691	0.0503443	Scmh1
ENSMUSG00000000088	1155.24	1173.99	949.397	738.763	853.763	889.431	-0.401706	0.00972365	Cox5a
ENSMUSG00000000093	497.308	488.351	452.662	1432.25	1593.18	1587.48	1.68121	3.43145e-48	Tbx2
ENSMUSG00000000094	2.72249	0	0	0	0	0	-2.16478	NA	Tbx4
ENSMUSG00000000103	0	0	0	0	0	0	NA	NA	Zfy2
ENSMUSG00000000120	9.07496	10.6163	3.67271	11.0428	4.35594	21.0189	0.637918	0.607121	Ngfr
ENSMUSG00000000125	0	0	0	0	0	0	NA	NA	Wnt3
ENSMUSG00000000126	27.2249	22.1174	29.3817	33.1284	6.5339	42.0378	0.0530592	0.960648	Wnt9a
ENSMUSG00000000127	388.408	365.379	386.553	429.565	310.36	377.234	-0.0297272	0.911195	Fer
ENSMUSG00000000131	1530.04	1308.46	1287.29	1446.61	2333.69	1517.79	0.360872	0.0943603	Xpo6
ENSMUSG00000000134	3086.39	2922.15	2980.41	2588.43	2613.56	2649.49	-0.195172	0.0505694	Tfe3
ENSMUSG00000000142	186.944	208.788	277.29	535.576	527.068	643.842	1.3426	6.77457e-12	Axin2
ENSMUSG00000000148	642.507	642.288	574.78	607.354	619.632	592.954	-0.0311729	0.873404	Brat1
ENSMUSG00000000149	2390.34	2229.43	2136.6	2293.59	2437.15	2283.32	0.0540102	0.697379	Gna12
ENSMUSG00000000154	6.35247	10.6163	5.50907	2.20856	1.08898	0	-2.76947	0.099313	Slc22a18
ENSMUSG00000000157	0	0	0	0	0	0	NA	NA	Itgb2l
ENSMUSG00000000159	2.72249	0	0	0	0	0	-2.16478	NA	Igsf5
ENSMUSG00000000167	54.4498	33.6184	43.1544	55.214	29.4026	27.6565	-0.22483	0.73127	Pih1d2
ENSMUSG00000000168	801.319	746.682	675.779	712.26	658.835	554.235	-0.207924	0.258064	Dlat
ENSMUSG00000000171	884.809	804.187	684.961	833.731	880.988	813.1	0.0905458	0.635743	Sdhd
ENSMUSG00000000182	0	0	0	0	1.08898	0	1.24566	NA	Fgf23
ENSMUSG00000000183	0	0	0	0	0	0	NA	NA	Fgf6
ENSMUSG00000000184	1063.59	760.837	807.079	283.8	254.822	183.639	-1.86515	2.17139e-20	Ccnd2
ENSMUSG00000000194	1412.06	1120.02	1342.38	1146.24	995.331	1252.28	-0.191037	0.280458	Gpr107
ENSMUSG00000000197	3.62998	0	1.83636	16.5642	5.44492	4.42503	2.27809	0.148224	Nalcn
ENSMUSG00000000202	18.1499	20.348	20.1999	30.9198	62.0721	35.4003	1.12964	0.0460675	Btbd17
ENSMUSG00000000204	0.907496	0	0	0	0	0	-0.677894	NA	Slfn4
ENSMUSG00000000214	0	0	0	0	0	0	NA	NA	Th
ENSMUSG00000000215	0	0	0	0	0	0	NA	NA	Ins2
ENSMUSG00000000216	0	0	0	0	0	0	NA	NA	Scnn1g
ENSMUSG00000000223	58.9872	114.126	112.936	113.741	43.5594	77.4381	-0.28569	0.615352	Drp2
ENSMUSG00000000244	7.25997	7.07755	2.75454	5.5214	20.6907	14.3814	1.24686	0.263268	Tspan32
ENSMUSG00000000247	633.432	570.628	625.28	466.006	661.013	646.055	-0.0449241	0.860295	Lhx2
ENSMUSG00000000248	0	0	0	0	0	0	NA	NA	Clec2g
ENSMUSG00000000253	98.9171	69.8909	71.6179	37.5455	50.0933	36.5065	-0.952974	0.0162137	Gmpr
ENSMUSG00000000263	0	0	0	1.10428	0	0	1.24566	NA	Glra1
ENSMUSG00000000266	786.799	797.11	988.878	1052.38	934.348	903.813	0.168132	0.352825	Mid2
ENSMUSG00000000275	1634.4	1694.19	1798.71	1155.08	885.344	981.251	-0.762909	1.06247e-08	Trim25
ENSMUSG00000000276	339.404	322.913	396.653	214.23	202.551	205.764	-0.766215	3.69289e-05	Dgke
ENSMUSG00000000278	10173	9673.25	9367.26	10937.9	11135.9	11211.9	0.188266	0.0417815	Scpep1
ENSMUSG00000000282	1538.21	1333.23	1669.25	1504.03	1637.83	1584.16	0.0578603	0.739352	Mnt
ENSMUSG00000000290	3.62998	7.07755	4.59089	1.10428	4.35594	4.42503	-0.630493	0.714942	Itgb2
ENSMUSG00000000295	118.882	136.243	136.809	134.722	143.746	173.683	0.206053	0.507265	Hddc2
ENSMUSG00000000296	121.604	214.981	157.009	110.428	123.055	97.3507	-0.577496	0.0779238	Tpd52l1
ENSMUSG00000000301	88.9346	92.8929	88.1451	93.8638	99.0975	106.201	0.147973	0.683656	Pemt
ENSMUSG00000000303	0	14.1551	33.0544	5.5214	7.62289	4.42503	-1.42508	0.341024	Cdh1
ENSMUSG00000000305	0	0	0	0	0	0	NA	NA	Cdh4
ENSMUSG00000000308	0	0	0.918179	0	3.26695	0	1.75218	NA	Ckmt1
ENSMUSG00000000317	6.35247	3.53878	4.59089	1.10428	2.17797	1.10626	-1.72031	0.342235	Bcl6b
ENSMUSG00000000318	21.7799	1.76939	2.75454	3.31284	13.0678	6.63755	-0.191007	0.914543	Clec10a
ENSMUSG00000000320	4.53748	9.73164	1.83636	4.41712	14.1568	0	0.205202	0.921696	Alox12
ENSMUSG00000000326	1936.6	1942.79	1744.54	1813.23	1876.32	2012.28	0.0197807	0.902676	Comt
ENSMUSG00000000339	592.595	613.978	504.08	457.172	488.954	435.866	-0.307906	0.0721304	Rtca
ENSMUSG00000000340	148.829	149.513	176.29	172.268	161.17	178.108	0.108222	0.717598	Dbt
ENSMUSG00000000346	3828.73	3550.28	3565.29	4041.66	4505.13	4285.64	0.229641	0.0301079	Dazap2
ENSMUSG00000000355	170.609	220.289	177.208	213.126	231.954	184.745	0.148547	0.610501	Mcts1
ENSMUSG00000000359	0	0	0	0	0	0	NA	NA	Rem1
ENSMUSG00000000365	0	0	0	0	0	0	NA	NA	Rnf17
ENSMUSG00000000374	1735.13	1522.56	1661.9	1315.2	1256.69	1265.56	-0.358334	0.0018768	Trappc10
ENSMUSG00000000378	1086.27	1054.56	967.76	909.926	982.263	879.475	-0.165505	0.255856	Ccm2
ENSMUSG00000000381	0	0	0	0	0	0	NA	NA	Wap
ENSMUSG00000000384	792.244	821.881	949.397	767.474	843.962	756.681	-0.114221	0.516757	Tbrg4
ENSMUSG00000000385	0	0.884694	1.83636	0	0	5.53129	1.02357	NA	Tmprss2
ENSMUSG00000000386	13.6124	7.07755	7.34543	1.10428	0	0	-4.56764	0.0130194	Mx1
ENSMUSG00000000392	22.6874	11.501	12.8545	20.9813	42.4704	42.0378	1.16581	0.0777917	Fap
ENSMUSG00000000394	0	0	0	0	0	0	NA	NA	Gcg
ENSMUSG00000000399	1040.9	992.627	741.888	986.122	1192.44	1216.88	0.290799	0.13034	Ndufa9
ENSMUSG00000000402	0	0	0	0	0	0	NA	NA	Egfl6
ENSMUSG00000000409	6.35247	15.0398	12.8545	18.7728	5.44492	6.63755	-0.151633	0.907905	Lck
ENSMUSG00000000411	0	0	0	0	0	0	NA	NA	Tssk3
ENSMUSG00000000416	9.98246	13.2704	22.9545	0	0	0	-6.25008	0.000145304	Cttnbp2
ENSMUSG00000000420	876.641	940.43	992.551	1265.5	1096.61	1199.18	0.342004	0.00947744	Galnt1
ENSMUSG00000000435	0	0.884694	0	0	0	0	-0.677894	NA	Myf5
ENSMUSG00000000439	790.429	961.663	851.151	1424.52	1149.97	1555.4	0.665624	2.10537e-05	Mkrn2
ENSMUSG00000000440	0	0	0	0	0	4.42503	3.1494	NA	Pparg
ENSMUSG00000000441	4810.64	4480.98	5176.69	5081.89	5063.77	5520.23	0.114761	0.362013	Raf1
ENSMUSG00000000486	30.8549	46.8888	29.3817	22.0856	10.8898	6.63755	-1.43606	0.0365728	Septin1
ENSMUSG00000000489	508.198	423.769	433.38	442.816	445.394	357.321	-0.132353	0.555013	Pdgfb
ENSMUSG00000000530	13.6124	68.1215	11.9363	43.0669	50.0933	34.294	0.442653	0.628176	Acvrl1
ENSMUSG00000000531	372.981	339.723	295.653	588.581	642.5	607.336	0.866357	2.26983e-08	Tamalin
ENSMUSG00000000532	490.955	467.119	485.716	538.888	662.102	640.523	0.351154	0.0296282	Acvr1b
ENSMUSG00000000538	1785.95	1975.52	2274.33	2028.56	1876.32	1867.36	-0.0643768	0.709753	Tom1l2
ENSMUSG00000000544	3.62998	6.19286	7.34543	2.20856	8.71187	0	-0.650165	0.734285	Gpa33
ENSMUSG00000000552	1876.7	1734	1605.89	1239	1372.12	1359.59	-0.393715	0.00125618	Zfp385a
ENSMUSG00000000555	2289.61	2251.55	2141.19	1693.96	1709.7	1930.42	-0.325163	0.00427199	Itga5
ENSMUSG00000000560	0	0	0	0	0	0	NA	NA	Gabra2
ENSMUSG00000000561	1412.97	1334.12	1494.79	933.116	992.064	1075.28	-0.499459	3.89875e-05	Wdr77
ENSMUSG00000000562	4.53748	1.76939	0.918179	0	0	0	-3.57348	NA	Adora3
ENSMUSG00000000563	2306.85	2195.81	2014.48	1921.45	1912.26	1879.53	-0.189965	0.109376	Atp5pb
ENSMUSG00000000567	763.204	611.324	697.816	1917.03	1796.82	1614.03	1.36247	1.56e-25	Sox9
ENSMUSG00000000568	1737.85	2119.73	1780.35	1486.36	1377.56	1583.06	-0.342469	0.0125836	Hnrnpd
ENSMUSG00000000579	147.922	130.935	165.272	151.286	153.547	158.195	0.0605167	0.855705	Dynlt1c
ENSMUSG00000000581	220.522	258.331	302.999	324.658	406.191	340.727	0.455037	0.0377704	C1d
ENSMUSG00000000594	978.281	973.164	945.724	1274.34	1347.07	1387.25	0.468452	2.20245e-05	Gm2a
ENSMUSG00000000600	857.584	891.772	960.415	852.504	778.623	726.812	-0.200593	0.187963	Krit1
ENSMUSG00000000605	1007.32	1052.79	1032.95	1242.31	1107.5	1208.03	0.201889	0.119479	Clcn4
ENSMUSG00000000606	0	0	0	0	0	0	NA	NA	Vmn2r88
ENSMUSG00000000617	0	0	0	0	0	0	NA	NA	Grm6
ENSMUSG00000000627	9.98246	12.3857	12.8545	7.72996	4.35594	3.31877	-1.19343	0.272744	Sema4f
ENSMUSG00000000628	903.866	827.189	912.669	1612.25	1445.08	1397.2	0.752799	2.01462e-10	Hk2
ENSMUSG00000000631	1637.12	2129.46	2014.48	1633.23	1929.68	2131.76	-0.0217581	0.923495	Myo18a
ENSMUSG00000000632	0	0	0	0	0	0	NA	NA	Sez6
ENSMUSG00000000673	2.72249	0.884694	4.59089	5.5214	4.35594	5.53129	0.913861	0.592846	Haao
ENSMUSG00000000682	0	0	0.918179	1.10428	0	0	0.283887	NA	Cd52
ENSMUSG00000000686	37.2073	49.5429	58.7634	83.9252	45.7373	36.5065	0.191501	0.759874	Abhd15
ENSMUSG00000000690	133.402	158.36	162.518	89.4466	169.881	127.22	-0.232609	0.542682	Hoxb6
ENSMUSG00000000693	561.74	536.125	615.18	1006	1071.56	958.019	0.825634	7.9386e-11	Loxl3
ENSMUSG00000000701	0	0	0	0	0	0	NA	NA	Tcl1b5
ENSMUSG00000000706	0	4.42347	1.83636	0	1.08898	0	-2.40632	NA	Btn1a1
ENSMUSG00000000708	864.844	1154.53	1005.41	1508.45	1315.49	1213.57	0.416521	0.0109202	Kat2b
ENSMUSG00000000711	2544.62	2469.18	2584.67	2492.36	2681.08	2440.41	0.0029725	0.984821	Rab5b
ENSMUSG00000000724	0	0	0	0	0	0	NA	NA	Cryba1
ENSMUSG00000000730	0	0	0	0	0	0	NA	NA	Dnmt3l
ENSMUSG00000000731	62.6172	54.851	47.7453	28.7113	26.1356	63.0567	-0.487371	0.404654	Aire
ENSMUSG00000000732	239.579	184.901	246.99	365.517	373.521	326.346	0.666502	0.000933363	Icosl
ENSMUSG00000000738	1159.78	1220.88	1171.6	1536.05	1721.68	1664.92	0.470686	1.86509e-05	Spg7
ENSMUSG00000000739	6.35247	7.96225	2.75454	3.31284	16.3348	11.0626	0.846124	0.519466	Sult5a1
ENSMUSG00000000740	16250.5	11364.8	10200	20238.1	19718.2	36692.4	1.01929	0.02268	Rpl13
ENSMUSG00000000743	1814.99	1887.94	1754.64	2862.29	3101.43	3063.23	0.725937	2.28422e-14	Chmp1a
ENSMUSG00000000751	3223.43	3231.79	3217.3	2425	2003.73	2181.54	-0.549223	4.49435e-07	Rpa1
ENSMUSG00000000753	6444.13	7545.56	7409.7	6697.46	7825.44	7185.15	0.020663	0.901451	Serpinf1
ENSMUSG00000000759	1633.49	1609.26	1563.66	1513.97	1782.67	1587.48	0.02318	0.889105	Tubgcp3
ENSMUSG00000000766	0	0	0	0	0	0	NA	NA	Oprm1
ENSMUSG00000000776	452.841	383.073	432.462	314.72	345.208	362.853	-0.310308	0.0934585	Polr3d
ENSMUSG00000000782	4304.25	3744.91	4327.38	11218.4	10984.6	11551.5	1.44752	4.19109e-54	Tcf7
ENSMUSG00000000787	5966.79	6306.99	7015.8	7282.72	6173.45	6440.63	0.04472	0.779031	Ddx3x
ENSMUSG00000000791	39.0223	51.3123	28.4635	38.6498	30.4915	18.8064	-0.434466	0.502989	Il12rb1
ENSMUSG00000000792	8.16746	9.73164	11.0181	1.10428	1.08898	3.31877	-2.39298	0.0754877	Slc5a5
ENSMUSG00000000794	0	4.42347	0	0	2.17797	0	-1.0221	NA	Kcnn3
ENSMUSG00000000804	1356.71	1225.3	1521.42	1444.4	1051.96	1357.38	-0.0905602	0.668989	Usp32
ENSMUSG00000000805	0	0	0	0	0	0	NA	NA	Car4
ENSMUSG00000000811	273.156	287.526	298.408	430.669	421.437	400.465	0.544068	0.000807088	Txnrd3
ENSMUSG00000000817	1.81499	0.884694	0.918179	0	1.08898	0	-1.61349	NA	Fasl
ENSMUSG00000000823	760.482	1075.79	1347.89	1532.74	937.615	1372.87	0.271392	0.339986	Zfp512b
ENSMUSG00000000826	2057.29	2065.76	2482.75	2366.47	2163.81	2323.14	0.0531387	0.749235	Dnajc5
ENSMUSG00000000827	1159.78	1153.64	930.115	1383.66	1619.32	1389.46	0.437392	0.00314203	Tpd52l2
ENSMUSG00000000838	1679.78	1988.79	2094.37	1951.26	1670.5	1768.91	-0.0963617	0.573667	Fmr1
ENSMUSG00000000861	0	0	0	0	0	0	NA	NA	Bcl11a
ENSMUSG00000000869	0	0	0	0	0	0	NA	NA	Il4
ENSMUSG00000000876	525.44	452.079	437.053	638.274	778.623	672.605	0.562893	0.000457545	Pxmp4
ENSMUSG00000000881	380.241	320.259	277.29	330.18	435.594	511.091	0.384946	0.119939	Dlg3
ENSMUSG00000000884	220.522	144.205	212.099	150.182	193.839	191.383	-0.106984	0.76102	Gnb1l
ENSMUSG00000000889	1.81499	0	0.918179	1.10428	0	0	-1.20746	NA	Dbh
ENSMUSG00000000901	1228.75	1296.08	1088.96	704.53	883.166	765.531	-0.618867	1.63847e-05	Mmp11
ENSMUSG00000000902	1659.81	1583.6	1531.52	1169.43	1350.34	1293.22	-0.324527	0.00735618	Smarcb1
ENSMUSG00000000903	0.907496	0	0	0	3.26695	0	1.75218	NA	Vpreb3
ENSMUSG00000000915	833.989	947.508	1016.42	884.528	934.348	1109.58	0.065773	0.746143	Hip1r
ENSMUSG00000000916	493.678	456.502	473.78	456.067	476.975	435.866	-0.0567465	0.776459	Nsun5
ENSMUSG00000000934	308.549	276.909	255.254	194.353	124.144	149.345	-0.845895	0.000419573	Top1mt
ENSMUSG00000000938	637.97	739.604	589.471	748.702	836.34	648.267	0.183053	0.353262	Hoxa10
ENSMUSG00000000942	135.217	147.744	156.09	174.476	211.263	189.17	0.38914	0.117082	Hoxa4
ENSMUSG00000000948	0	0	0	0	0	0	NA	NA	Gm38393
ENSMUSG00000000957	6672.82	6288.41	6609.97	10335	10408.5	10905.5	0.693439	1.69638e-17	Mmp14
ENSMUSG00000000958	35.3923	52.197	37.6453	101.594	58.8051	40.9315	0.684253	0.196338	Slc7a7
ENSMUSG00000000959	971.021	999.705	930.115	1177.16	1384.1	1198.08	0.374015	0.00398182	Oxa1l
ENSMUSG00000000976	1039.99	1016.51	1291.88	1156.18	1120.56	1057.58	-0.00592273	0.979129	Heatr6
ENSMUSG00000000982	0	0	0.918179	1.10428	0	0	0.283887	NA	Ccl3
ENSMUSG00000000983	0	0.884694	0	0	1.08898	3.31877	2.18221	NA	Wfdc18
ENSMUSG00000001014	0	0	0	0	0	0	NA	NA	Icam4
ENSMUSG00000001016	1016.4	902.388	869.515	830.418	971.374	994.526	0.00416506	0.984978	Ilf2
ENSMUSG00000001017	1418.42	1482.75	1390.12	1301.95	1353.61	1336.36	-0.104376	0.422371	Chtop
ENSMUSG00000001018	615.282	542.318	549.989	686.862	700.217	592.954	0.213677	0.208528	Snapin
ENSMUSG00000001020	722.367	567.089	546.316	572.017	525.979	612.867	-0.101704	0.646926	S100a4
ENSMUSG00000001021	8.16746	10.6163	3.67271	3.31284	1.08898	0	-2.35236	0.161152	S100a3
ENSMUSG00000001023	0	0	0	0	0	0	NA	NA	S100a5
ENSMUSG00000001025	1917.54	2033.03	1514.99	1045.75	1295.89	1205.82	-0.623625	5.68345e-05	S100a6
ENSMUSG00000001027	1.81499	2.65408	2.75454	1.10428	1.08898	3.31877	-0.391368	0.873642	Scn4a
ENSMUSG00000001029	4.53748	0	0.918179	0	4.35594	3.31877	0.494862	0.871151	Icam2
ENSMUSG00000001034	1461.98	1355.35	1335.95	1318.51	1537.65	1413.8	0.0400246	0.811137	Mapk7
ENSMUSG00000001036	904.774	968.74	970.515	1060.11	1111.85	1047.63	0.178958	0.174754	Epn2
ENSMUSG00000001039	105.27	114.126	78.0452	102.698	92.5636	126.113	0.110927	0.790196	B9d1
ENSMUSG00000001052	2400.33	2376.29	2908.79	2716.53	2134.41	2473.59	-0.069368	0.71449	Sec24b
ENSMUSG00000001053	298.566	369.802	321.362	303.677	347.386	313.071	-0.0379408	0.88394	N4bp3
ENSMUSG00000001054	839.434	750.221	613.343	716.677	843.962	856.244	0.133611	0.528435	Rmnd5b
ENSMUSG00000001056	970.113	829.843	704.243	644.899	800.403	742.299	-0.194996	0.338068	Nhp2
ENSMUSG00000001062	1587.21	1649.95	1755.56	2643.65	2500.31	2655.02	0.643474	7.09786e-11	Vps9d1
ENSMUSG00000001065	1254.16	1105.87	1166.09	1477.53	1684.66	1455.84	0.389307	0.00217009	Zfp276
ENSMUSG00000001076	6.35247	16.8092	11.0181	5.5214	9.80085	4.42503	-0.791433	0.498494	C1ql4
ENSMUSG00000001082	1914.82	2033.03	1777.59	1860.71	2425.17	2147.25	0.168123	0.294985	Mfsd10
ENSMUSG00000001089	2472.02	2683.28	3004.28	2928.55	2278.15	2369.6	-0.107	0.554404	Luzp1
ENSMUSG00000001095	0	0	0	1.10428	0	0	1.24566	NA	Slc13a2
ENSMUSG00000001098	3950.33	3754.64	3808.6	5585.45	5282.66	5520.23	0.509334	2.79562e-09	Kctd10
ENSMUSG00000001100	1402.08	1447.36	1232.2	1327.34	1381.92	1194.76	-0.0642356	0.707786	Poldip2
ENSMUSG00000001103	0	0	2.75454	3.31284	1.08898	2.21252	1.27	0.680405	Sebox
ENSMUSG00000001105	441.043	413.152	353.499	384.289	350.653	389.403	-0.103386	0.642841	Ift20
ENSMUSG00000001119	11739.4	11529.3	11165.1	7759.77	8210.94	7597.78	-0.546958	5.80587e-11	Col6a1
ENSMUSG00000001120	853.954	792.686	759.334	649.316	824.361	642.736	-0.184881	0.316281	Pcbp3
ENSMUSG00000001123	1984.69	1901.21	1544.38	1050.17	1347.07	1288.79	-0.558971	0.00032634	Lgals9
ENSMUSG00000001127	2018.27	1859.63	1975.92	2460.33	2979.46	2594.18	0.45681	0.000113741	Araf
ENSMUSG00000001128	370.258	387.496	353.499	303.677	474.797	402.678	0.0880789	0.750536	Cfp
ENSMUSG00000001131	1014.58	1017.4	931.033	1892.74	2094.12	2112.95	1.04163	2.54239e-22	Timp1
ENSMUSG00000001134	253.191	236.213	203.836	182.206	247.199	171.47	-0.206123	0.481593	Uxt
ENSMUSG00000001138	683.344	612.208	618.852	649.316	543.403	631.673	-0.0695488	0.724505	Cnnm3
ENSMUSG00000001143	899.329	952.816	933.788	1167.22	1005.13	1079.71	0.223109	0.102412	Lman2l
ENSMUSG00000001150	1046.34	1119.14	1199.14	832.627	735.064	800.931	-0.506427	7.73652e-05	Mcm3ap
ENSMUSG00000001151	1094.44	1383.66	1221.18	1374.83	1736.93	1404.95	0.288002	0.0849534	Pcnt
ENSMUSG00000001155	0	0	0	0	0	0	NA	NA	Ftcd
ENSMUSG00000001156	534.515	496.314	586.716	1200.35	1228.37	1120.64	1.13402	6.42467e-20	Mxd1
ENSMUSG00000001157	389.316	402.536	463.68	564.287	514	556.448	0.380866	0.0197726	Gmcl1
ENSMUSG00000001158	885.716	989.973	814.424	1103.18	1082.45	1089.66	0.283765	0.041049	Snrnp27
ENSMUSG00000001166	50.8198	48.6582	44.0726	41.9626	52.2712	77.4381	0.257789	0.625137	Oas1c
ENSMUSG00000001168	0	0	0	0	0	0	NA	NA	Oas1h
ENSMUSG00000001173	927.461	976.703	1133.03	1172.74	1095.52	997.845	0.10493	0.557713	Ocrl
ENSMUSG00000001175	5624.66	5938.07	6200.46	5365.69	5301.17	4911.79	-0.189306	0.074327	Calm1
ENSMUSG00000001211	1484.66	1434.09	1425.01	1208.08	1345.98	1433.71	-0.123358	0.393462	Agpat3
ENSMUSG00000001225	0	0	0.918179	0	0	0	-0.677894	NA	Slc26a3
ENSMUSG00000001227	107.992	89.3541	78.9634	122.575	150.28	144.92	0.596434	0.0434363	Sema6b
ENSMUSG00000001228	3635.43	3860.81	3635.07	3246.58	3617.6	3620.78	-0.0863143	0.496687	Uhrf1
ENSMUSG00000001229	2151.67	2167.5	2096.2	2226.23	2308.65	2369.6	0.105977	0.362003	Dpp9
ENSMUSG00000001240	84.3971	74.3143	86.3088	36.4412	64.25	55.3129	-0.650702	0.106106	Ramp2
ENSMUSG00000001247	0	1.76939	0	2.20856	2.17797	1.10626	1.62386	NA	Lsr
ENSMUSG00000001248	2374.01	2097.61	1825.34	3318.36	3662.25	3451.53	0.728287	4.86416e-09	Gramd1a
ENSMUSG00000001249	2.72249	12.3857	11.0181	26.5027	4.35594	11.0626	0.680898	0.593517	Hpn
ENSMUSG00000001260	0	0	0	0	0	0	NA	NA	Gabrg1
ENSMUSG00000001270	56.2648	69.8909	71.6179	371.038	520.534	428.122	2.73831	8.01762e-36	Ckb
ENSMUSG00000001280	2525.56	2731.05	3289.83	3064.38	2424.08	2781.13	-0.0475	0.816931	Sp1
ENSMUSG00000001281	155.182	49.5429	31.2181	24.2942	25.0466	18.8064	-1.79149	0.00571143	Itgb7
ENSMUSG00000001285	1128.02	1382.78	1179.86	959.619	1244.71	1077.5	-0.169406	0.353448	Myg1
ENSMUSG00000001288	4954.93	4856.09	4548.66	4403.87	4848.16	4588.76	-0.0530983	0.678313	Rarg
ENSMUSG00000001289	1409.34	1235.92	1058.66	1304.15	1514.78	1178.16	0.109915	0.592714	Pfdn5
ENSMUSG00000001300	314.901	355.647	360.844	228.586	180.771	171.47	-0.828505	3.7455e-05	Efnb2
ENSMUSG00000001305	464.638	460.041	382.88	386.498	345.208	379.447	-0.23508	0.226827	Rrp15
ENSMUSG00000001313	449.211	342.377	298.408	261.714	299.471	340.727	-0.273309	0.292845	Rnd2
ENSMUSG00000001323	681.529	561.781	677.616	467.11	690.416	507.772	-0.205746	0.377529	Srr
ENSMUSG00000001333	45.3748	38.9265	50.4998	12.1471	17.4237	12.1688	-1.69023	0.00150455	Sync
ENSMUSG00000001334	0	0	2.75454	0	0	0	-2.18014	NA	Fndc5
ENSMUSG00000001348	0	0	0	0	3.26695	0	2.71356	NA	Acp5
ENSMUSG00000001349	0	0	0	0	0	0	NA	NA	Cnn1
ENSMUSG00000001366	477.343	398.112	378.29	368.829	307.093	214.614	-0.49344	0.0500683	Fbxo9
ENSMUSG00000001376	750.499	834.267	807.079	874.589	773.179	757.787	0.00816636	0.968444	Vps50
ENSMUSG00000001380	1107.15	1070.48	935.624	653.733	738.331	772.168	-0.524626	0.000193799	Hars
ENSMUSG00000001383	559.018	512.238	467.353	483.674	484.598	549.81	-0.0194924	0.932272	Zmat2
ENSMUSG00000001403	1807.73	1919.79	1975	3004.74	3762.44	3585.38	0.860342	2.95295e-13	Ube2c
ENSMUSG00000001415	2203.4	2017.99	2521.32	1953.47	1563.78	2218.05	-0.233459	0.203854	Smg5
ENSMUSG00000001416	1575.41	1615.45	1488.37	973.975	1032.36	1046.52	-0.616161	1.01826e-08	Cct3
ENSMUSG00000001418	1825.88	1977.29	1906.14	2222.91	2755.13	2437.09	0.37717	0.00252332	Glmp
ENSMUSG00000001419	2766.96	2377.17	3514.79	3961.05	4149.03	4511.32	0.543685	0.000567081	Mef2d
ENSMUSG00000001420	33.5774	21.2327	10.1	16.5642	14.1568	22.1252	-0.297426	0.747721	Tmem79
ENSMUSG00000001424	4642.75	4521.67	3539.58	4591.59	4720.74	5801.22	0.250522	0.135329	Snd1
ENSMUSG00000001435	115.252	275.14	276.372	129.201	65.339	56.4192	-1.40993	0.000990949	Col18a1
ENSMUSG00000001436	385.686	342.377	402.162	291.53	303.826	303.115	-0.330821	0.0724894	Slc19a1
ENSMUSG00000001440	6122.88	6251.25	6863.38	6158.57	5239.1	6482.67	-0.105555	0.47879	Kpnb1
ENSMUSG00000001441	2041.87	2048.07	1939.19	2542.05	2491.6	2489.08	0.319268	0.00100523	Npepps
ENSMUSG00000001444	0	0.884694	0	0	1.08898	0	0.283887	NA	Tbx21
ENSMUSG00000001445	1324.94	1248.3	1198.22	1074.46	1288.27	1261.13	-0.057573	0.739802	Mrpl10
ENSMUSG00000001467	1477.4	1520.79	1555.39	1684.03	1449.44	1797.67	0.114859	0.460958	Cyp51
ENSMUSG00000001472	14126.1	13335	13275	23305.8	23105	22829.8	0.765313	2.15137e-23	Tcf25
ENSMUSG00000001473	2115.37	2177.23	2125.58	2143.41	2519.91	2414.96	0.141245	0.275967	Tubb6
ENSMUSG00000001482	1237.82	1153.64	1360.74	1140.72	1165.21	1605.18	0.0598577	0.796356	Def8
ENSMUSG00000001493	3.62998	0.884694	0	0	4.35594	0	-0.0492676	NA	Meox1
ENSMUSG00000001494	333.051	269.832	294.735	778.517	652.301	622.823	1.19417	2.51601e-13	Sost
ENSMUSG00000001496	0	0	0	0	0	0	NA	NA	Nkx2-1
ENSMUSG00000001497	268.619	256.561	234.136	392.019	486.776	440.291	0.796755	4.79367e-06	Pax9
ENSMUSG00000001504	0	0	0	0	0	0	NA	NA	Irx2
ENSMUSG00000001506	338731	287391	350505	859980	831858	886289	1.40044	8.72141e-45	Col1a1
ENSMUSG00000001507	2374.92	2304.63	2300.04	2194.2	2022.24	2147.25	-0.133302	0.246227	Itga3
ENSMUSG00000001508	152.459	129.165	125.79	489.196	519.445	575.254	1.95894	6.66002e-30	Sgca
ENSMUSG00000001510	1236.01	831.613	1183.53	2725.36	2590.69	2863	1.33115	5.87353e-18	Dlx3
ENSMUSG00000001517	4326.03	4925.98	5785.44	8200.38	8157.58	8728.38	0.738359	2.54828e-09	Foxm1
ENSMUSG00000001518	530.885	516.661	576.616	352.265	671.903	368.384	-0.221723	0.484315	Itfg2
ENSMUSG00000001520	0	0	0	3.31284	0	0	2.73185	NA	Nrip2
ENSMUSG00000001521	1285.92	1214.69	1224.85	1280.96	1312.23	1232.37	0.0383016	0.800431	Tulp3
ENSMUSG00000001524	500.03	430.846	409.508	613.979	668.636	704.686	0.56816	0.000257112	Gtf2h4
ENSMUSG00000001525	21570.3	21161.9	20706.8	31047.9	36844.7	35587.2	0.705911	2.63509e-13	Tubb5
ENSMUSG00000001542	631.617	613.978	937.46	1264.4	1132.54	1335.25	0.773857	3.62894e-05	Ell2
ENSMUSG00000001552	845.786	774.108	801.57	1430.04	1364.5	1438.14	0.805731	9.33251e-14	Jup
ENSMUSG00000001555	6812.57	6184.01	6528.25	11932.8	12798.8	13397.9	0.965615	1.61035e-26	Fkbp10
ENSMUSG00000001558	13.6124	11.501	13.7727	7.72996	6.5339	12.1688	-0.557229	0.586361	Klhl10
ENSMUSG00000001566	0	2.65408	0.918179	0	0	0	-2.55863	NA	Mnx1
ENSMUSG00000001569	710.569	535.24	647.316	672.506	809.115	414.847	0.00273841	0.994521	Nom1
ENSMUSG00000001576	2754.25	2462.99	2565.39	2415.06	2344.58	2403.9	-0.119562	0.318889	Ergic1
ENSMUSG00000001583	0	0	0.918179	0	0	0	-0.677894	NA	Tnk1
ENSMUSG00000001588	61.7097	45.1194	56.0089	245.15	241.754	259.971	2.19826	9.80577e-21	Acap1
ENSMUSG00000001604	266.804	291.949	277.29	118.158	152.458	110.626	-1.13255	1.60149e-07	Tcea3
ENSMUSG00000001622	0	0	4.59089	0	0	0	-2.91785	NA	Csn3
ENSMUSG00000001627	1347.63	1355.35	1160.58	860.234	1119.48	965.763	-0.391417	0.011253	Ifrd1
ENSMUSG00000001630	333.959	306.989	319.526	293.738	327.784	320.815	-0.0273598	0.911134	Stk38l
ENSMUSG00000001632	1485.57	1672.07	1639.87	2040.71	2011.35	2158.31	0.372343	0.000756638	Brpf1
ENSMUSG00000001642	1220.58	1102.33	1187.2	1240.11	1516.95	1761.16	0.364275	0.0272454	Akr1b3
ENSMUSG00000001655	483.695	505.16	481.126	393.124	389.856	329.665	-0.401782	0.0156173	Hoxc13
ENSMUSG00000001656	490.955	510.469	476.535	279.383	349.564	302.008	-0.666716	5.33416e-05	Hoxc11
ENSMUSG00000001657	111.622	106.163	142.318	72.8825	70.7839	56.4192	-0.84727	0.00769958	Hoxc8
ENSMUSG00000001661	1131.65	1042.17	1081.61	789.56	845.051	712.43	-0.471879	0.000277332	Hoxc6
ENSMUSG00000001663	59.8947	74.3143	66.1089	47.484	45.7373	32.0815	-0.676878	0.110256	Gstt1
ENSMUSG00000001665	141.569	122.088	115.69	118.158	132.856	127.22	-0.00417278	0.991734	Gstt3
ENSMUSG00000001666	326.699	279.563	245.154	206.5	250.466	253.333	-0.261454	0.289542	Ddt
ENSMUSG00000001670	0	0	0	0	0	0	NA	NA	Tat
ENSMUSG00000001672	0	0.884694	4.59089	2.20856	0	0	-1.30983	NA	Marveld3
ENSMUSG00000001674	2470.2	2166.62	2188.94	2039.6	1963.44	1794.35	-0.235554	0.0626202	Ddx18
ENSMUSG00000001687	876.641	744.028	774.943	1103.18	1303.51	1178.16	0.581642	1.59551e-05	Ubl3
ENSMUSG00000001700	172.424	173.4	165.272	282.696	298.382	280.99	0.754161	5.24171e-05	Gramd3
ENSMUSG00000001707	301.289	314.951	343.399	268.34	194.928	147.132	-0.652692	0.0123594	Eef1e1
ENSMUSG00000001729	7446	6862.57	6272.08	7901.12	8275.19	8454.02	0.259138	0.0189266	Akt1
ENSMUSG00000001739	4.53748	11.501	11.9363	4.41712	3.26695	4.42503	-1.20876	0.338925	Cldn15
ENSMUSG00000001741	15.4274	6.19286	11.0181	1.10428	1.08898	3.31877	-2.56701	0.0534748	Il16
ENSMUSG00000001750	3741.61	3838.69	3532.23	4513.19	4769.75	4368.61	0.296862	0.0026982	Tcirg1
ENSMUSG00000001751	874.826	828.959	671.188	1137.41	1329.65	1283.26	0.659005	8.67866e-06	Naglu
ENSMUSG00000001755	542.683	590.091	549.989	574.225	588.051	466.841	-0.0467315	0.835841	Coasy
ENSMUSG00000001761	3447.58	3375.99	3593.75	4469.02	4713.12	4598.71	0.403719	6.04798e-06	Smo
ENSMUSG00000001763	27.2249	30.0796	25.709	7.72996	7.62289	13.2751	-1.53684	0.0250519	Tspan33
ENSMUSG00000001767	682.437	667.944	875.942	507.969	374.61	392.722	-0.803779	1.89443e-05	Crnkl1
ENSMUSG00000001768	1012.77	827.189	822.688	1312.99	1023.64	1323.08	0.458832	0.00587337	Rin2
ENSMUSG00000001773	0	0	0	0	0	0	NA	NA	Folh1
ENSMUSG00000001774	585.335	904.158	910.833	785.143	665.369	720.174	-0.145154	0.566296	Chordc1
ENSMUSG00000001783	1209.69	1317.31	1164.25	945.263	1032.36	1040.99	-0.29031	0.0246421	Rtcb
ENSMUSG00000001785	575.352	607.785	512.344	309.198	317.983	316.39	-0.845648	2.51133e-08	Pwp1
ENSMUSG00000001786	357.553	372.456	373.699	257.297	298.382	280.99	-0.399535	0.0256127	Fbxo7
ENSMUSG00000001794	7145.62	6816.57	5693.62	5439.68	6673.29	5597.67	-0.15034	0.352384	Capns1
ENSMUSG00000001802	96.1946	103.509	99.1633	35.3369	80.5848	65.2692	-0.72159	0.0773869	Lrp3
ENSMUSG00000001804	0	0	0	0	0	0	NA	NA	Dsg4
ENSMUSG00000001815	0	0	0	0	0	0	NA	NA	Evx2
ENSMUSG00000001819	0	0	0	0	0	0	NA	NA	Hoxd13
ENSMUSG00000001823	0	0	0	0	0	0	NA	NA	Hoxd12
ENSMUSG00000001827	2.72249	4.42347	3.67271	13.2514	20.6907	21.0189	2.34376	0.00944557	Folr1
ENSMUSG00000001829	670.64	766.145	802.488	639.378	781.89	554.235	-0.180671	0.390288	Clpb
ENSMUSG00000001833	2630.83	2945.15	2644.35	2392.97	2230.24	2296.59	-0.248539	0.0262684	Septin7
ENSMUSG00000001844	731.442	756.414	677.616	745.389	751.399	777.699	0.0707232	0.673642	Zdhhc4
ENSMUSG00000001847	9034.12	8572.69	8362.77	9697.78	10246.2	9625.55	0.187296	0.0523114	Rac1
ENSMUSG00000001855	2980.22	2544.38	2100.79	2504.51	3117.76	2401.69	0.0735107	0.742015	Nup214
ENSMUSG00000001864	184.222	291.949	223.117	118.158	106.72	68.588	-1.25278	2.62555e-05	Aif1l
ENSMUSG00000001865	0	0	0	0	0	0	NA	NA	Cpa3
ENSMUSG00000001870	821.284	832.497	841.97	2002.06	1539.82	1677.09	1.06425	3.29875e-16	Ltbp1
ENSMUSG00000001891	1114.41	1273.96	1091.71	1320.72	1348.16	1373.97	0.216111	0.10582	Ugp2
ENSMUSG00000001901	0	0	0	0	0	0	NA	NA	Kcnh6
ENSMUSG00000001909	1561.8	1618.99	1490.2	1545.99	1910.08	1827.54	0.177784	0.223084	Trmt1
ENSMUSG00000001910	4778.87	4932.17	4922.36	3794.3	4008.55	3978.1	-0.312804	0.000448231	Nacc1
ENSMUSG00000001911	9772.82	9412.26	10321.2	9855.69	9047.28	9503.86	-0.0547786	0.652614	Nfix
ENSMUSG00000001918	2774.22	3021.23	2539.68	1396.91	1558.34	1652.75	-0.855118	4.97773e-13	Slc1a5
ENSMUSG00000001924	11332.8	11347.1	10548	8581.36	10150.4	8975.07	-0.262149	0.0183713	Uba1
ENSMUSG00000001930	406.558	264.524	349.826	1703.9	1396.08	1440.35	2.1533	4.50285e-37	Vwf
ENSMUSG00000001942	516.365	505.16	546.316	907.718	788.424	789.868	0.665119	8.24256e-07	Siae
ENSMUSG00000001943	1.81499	0	0	3.31284	2.17797	0	1.59924	NA	Vsig2
ENSMUSG00000001946	13.6124	5.30817	1.83636	9.93852	11.9788	9.95632	0.618645	0.63438	Esam
ENSMUSG00000001948	39.0223	41.5806	36.7271	76.1953	39.2034	44.2503	0.443806	0.410115	Spa17
ENSMUSG00000001962	1385.75	1343.85	1176.19	1028.08	1136.9	1111.79	-0.25338	0.0659201	Fam50a
ENSMUSG00000001964	1754.19	1710.11	1600.39	1347.22	1717.33	1594.12	-0.120533	0.463984	Emd
ENSMUSG00000001983	147.014	130.935	132.218	120.366	117.61	120.582	-0.193964	0.527021	Taco1
ENSMUSG00000001985	5.44498	7.96225	8.26361	0	0	0	-5.15818	0.0097366	Grik3
ENSMUSG00000001986	0	0	0	0	0	0	NA	NA	Gria3
ENSMUSG00000001988	0	1.76939	0	0	0	0	-1.54768	NA	Npas1
ENSMUSG00000001995	307.641	352.108	372.78	480.362	394.212	532.11	0.446	0.0233786	Sipa1l2
ENSMUSG00000001998	434.691	415.806	566.516	534.471	376.788	455.778	-0.0517074	0.859542	Ap4e1
ENSMUSG00000001999	404.743	334.414	322.281	329.075	406.191	404.89	0.103289	0.675101	Blvra
ENSMUSG00000002006	686.067	582.129	679.452	844.774	733.975	868.413	0.329467	0.03629	Pdzd4
ENSMUSG00000002007	9.07496	9.73164	3.67271	30.9198	14.1568	46.4628	2.0232	0.0103745	Srpk3
ENSMUSG00000002010	1756.91	1780	1582.94	1900.47	2114.81	1973.56	0.226135	0.065594	Idh3g
ENSMUSG00000002012	0	0	0	0	0	0	NA	NA	Pnck
ENSMUSG00000002014	824.006	728.103	719.852	717.782	943.06	917.088	0.182342	0.334787	Ssr4
ENSMUSG00000002015	2791.46	2796.52	2344.11	2818.12	3068.76	2771.18	0.126308	0.38267	Bcap31
ENSMUSG00000002017	510.013	509.584	519.689	503.551	385.5	566.404	-0.080952	0.742054	Fam98a
ENSMUSG00000002020	116.159	90.2388	115.69	129.201	124.144	85.1819	0.0723663	0.866114	Ltbp2
ENSMUSG00000002028	3031.04	2884.99	4956.33	3554.68	1913.34	2524.48	-0.44394	0.374292	Kmt2a
ENSMUSG00000002031	1853.11	2117.07	1951.13	2137.89	2532.98	2393.94	0.254709	0.0490695	Ift46
ENSMUSG00000002032	31.7624	30.9643	33.0544	35.3369	53.3602	35.4003	0.374264	0.510496	Tmem25
ENSMUSG00000002033	0	0	0	1.10428	0	0	1.24566	NA	Cd3g
ENSMUSG00000002043	515.458	451.194	390.226	670.298	846.14	803.143	0.773539	4.85504e-06	Trappc6a
ENSMUSG00000002052	3839.62	3936.01	3770.96	3855.04	3958.46	3816.59	0.0103856	0.936644	Supt6
ENSMUSG00000002055	1445.64	1365.97	1581.1	1678.5	1619.32	2074.23	0.290389	0.0578474	Spag5
ENSMUSG00000002057	4.53748	5.30817	8.26361	0	1.08898	4.42503	-1.71659	0.341279	Foxn1
ENSMUSG00000002058	1039.99	1028.01	887.879	637.169	827.628	651.586	-0.481931	0.00307854	Unc119
ENSMUSG00000002059	1334.93	1355.35	1055.91	1254.46	1646.54	1452.52	0.216714	0.242503	Rab34
ENSMUSG00000002064	463.73	386.611	420.526	522.324	592.407	456.885	0.306682	0.1082	Sdf2
ENSMUSG00000002068	215.077	211.442	227.708	79.5081	104.542	129.432	-1.06138	3.08916e-05	Ccne1
ENSMUSG00000002076	1.81499	3.53878	5.50907	1.10428	4.35594	1.10626	-0.723274	0.729723	Hsf2bp
ENSMUSG00000002083	413.818	333.53	291.063	439.503	635.967	560.873	0.656138	0.00238646	Bbc3
ENSMUSG00000002100	0	0	0	0	0	0	NA	NA	Mybpc3
ENSMUSG00000002102	2330.45	2591.27	2214.65	1999.85	1785.93	1984.63	-0.306622	0.0124812	Psmc3
ENSMUSG00000002103	912.033	844.883	967.76	1165.01	907.124	1154.93	0.244147	0.147655	Acp2
ENSMUSG00000002104	77.1372	51.3123	33.0544	19.877	22.8687	19.9126	-1.36598	0.0110724	Rapsn
ENSMUSG00000002105	2150.77	1954.29	2311.06	4089.15	4251.39	4199.36	0.966853	4.5526e-22	Slc39a13
ENSMUSG00000002107	123.419	139.782	142.318	121.471	63.1611	61.9505	-0.71796	0.0535264	Celf2
ENSMUSG00000002108	16.3349	20.348	32.1362	4.41712	35.9365	7.74381	-0.515114	0.642841	Nr1h3
ENSMUSG00000002109	496.4	510.469	493.062	578.642	683.882	576.36	0.294005	0.0678497	Ddb2
ENSMUSG00000002111	8.16746	2.65408	0	5.5214	5.44492	6.63755	0.701363	0.707901	Spi1
ENSMUSG00000002129	3042.83	3055.73	3118.13	3481.79	3361.69	3638.48	0.185578	0.0670508	Sf3a1
ENSMUSG00000002147	2452.05	2285.17	2568.15	2670.15	2752.95	2695.95	0.152429	0.186081	Stat6
ENSMUSG00000002190	0	0	0	0	0	2.21252	2.14892	NA	Clgn
ENSMUSG00000002204	101.64	125.627	131.3	49.6926	112.165	55.3129	-0.722746	0.0848105	Napsa
ENSMUSG00000002205	471.898	442.347	377.371	541.097	491.132	522.154	0.266969	0.138896	Vrk3
ENSMUSG00000002210	663.38	610.439	621.607	481.466	597.852	536.535	-0.230077	0.178397	Smg9
ENSMUSG00000002221	2362.21	2521.38	2727.91	2119.11	2001.55	2101.89	-0.290666	0.00993334	Paxip1
ENSMUSG00000002222	2301.41	2365.67	2448.78	3478.48	3024.11	2889.55	0.400417	0.000537916	Rmnd5a
ENSMUSG00000002227	854.861	807.726	756.579	546.618	512.911	512.197	-0.622223	2.28337e-06	Mov10
ENSMUSG00000002228	7.25997	22.1174	1.83636	1.10428	0	0	-4.72424	0.016403	Ppm1j
ENSMUSG00000002233	3180.77	2689.47	2638.85	2124.63	2530.8	2310.97	-0.288553	0.0361697	Rhoc
ENSMUSG00000002240	0	0	0	0	0	0	NA	NA	Prr27
ENSMUSG00000002249	1255.97	1335.89	1784.02	2204.14	2220.44	2025.56	0.559864	0.000384521	Tead3
ENSMUSG00000002250	2118.1	1959.6	1923.58	2807.08	2931.54	2932.69	0.530989	4.4643e-08	Ppard
ENSMUSG00000002257	777.724	751.105	628.952	1442.19	1539.82	1602.97	1.08722	1.10235e-17	Def6
ENSMUSG00000002265	0	0	0.918179	0	0	0	-0.677894	NA	Peg3
ENSMUSG00000002266	0	0	0	0	0	0	NA	NA	Zim1
ENSMUSG00000002274	784.077	819.227	689.552	605.145	729.619	808.675	-0.0973273	0.645838	Metrn
ENSMUSG00000002279	796.781	807.726	747.397	945.263	940.882	1070.86	0.330185	0.0138049	Lmf1
ENSMUSG00000002280	342.126	334.414	319.526	419.626	417.081	398.253	0.310114	0.0672529	Ciao3
ENSMUSG00000002289	21.7799	25.6561	18.3636	17.6685	11.9788	15.4876	-0.544867	0.479488	Angptl4
ENSMUSG00000002297	1438.38	1525.21	1564.58	1478.63	1384.1	1510.04	-0.0504127	0.732839	Dbf4
ENSMUSG00000002307	777.724	851.076	704.243	469.319	540.136	517.729	-0.611434	3.32678e-05	Daxx
ENSMUSG00000002308	320.346	312.297	338.808	270.548	341.941	358.428	-0.000648858	0.998034	Cd320
ENSMUSG00000002319	1489.2	1306.69	1151.4	911.031	1074.83	982.357	-0.411251	0.00669603	Ipo4
ENSMUSG00000002320	1201.52	1211.15	1013.67	1139.62	1123.83	1200.29	0.0155263	0.934418	Tm9sf1
ENSMUSG00000002324	0	0	0	0	0	0	NA	NA	Rec8
ENSMUSG00000002325	1240.55	1022.71	1033.87	404.166	382.233	404.89	-1.4687	4.99991e-27	Irf9
ENSMUSG00000002326	247.746	302.565	276.372	289.321	198.195	242.271	-0.180201	0.513103	Gmpr2
ENSMUSG00000002329	162.442	172.515	172.618	98.2809	168.792	160.407	-0.247583	0.471465	Mdp1
ENSMUSG00000002332	336.681	422.884	371.862	419.626	445.394	425.909	0.190073	0.34031	Dhrs1
ENSMUSG00000002341	1.81499	2.65408	0.918179	0	0	5.53129	0.034891	0.992345	Ncan
ENSMUSG00000002342	1068.12	1130.64	1092.63	1010.42	1024.73	1017.76	-0.108554	0.427482	Tmem161a
ENSMUSG00000002343	213.262	212.327	197.408	279.383	270.068	217.933	0.300714	0.195842	Armc6
ENSMUSG00000002345	270.434	225.597	235.972	252.88	294.026	272.139	0.162319	0.500851	Borcs8
ENSMUSG00000002346	315.809	295.488	289.226	343.431	294.026	318.602	0.0862328	0.709753	Slc25a42
ENSMUSG00000002365	1580.86	1377.47	1486.53	1454.34	1384.1	1512.25	-0.0308574	0.852248	Snx9
ENSMUSG00000002372	2046.4	2097.61	1972.25	1887.21	2062.54	1919.36	-0.0595136	0.659906	Ranbp3
ENSMUSG00000002379	1032.73	891.772	714.343	820.48	1193.53	1125.06	0.250415	0.277496	Ndufa11
ENSMUSG00000002384	0	0	0.918179	0	4.35594	0	2.16705	NA	Bmp8b
ENSMUSG00000002393	1169.76	1431.44	1212	1264.4	1585.56	1724.66	0.262571	0.14022	Nr2f6
ENSMUSG00000002395	461.915	487.467	378.29	594.102	816.738	746.724	0.700364	0.000134651	Use1
ENSMUSG00000002396	311.271	261.87	256.172	473.736	493.31	501.135	0.824091	3.71581e-07	Ocel1
ENSMUSG00000002409	281.324	245.945	280.963	439.503	420.348	460.203	0.707969	1.46721e-05	Dyrk1b
ENSMUSG00000002413	1298.63	981.126	1790.45	2252.73	944.149	1407.16	0.177813	0.78941	Braf
ENSMUSG00000002416	333.959	363.609	310.344	477.049	568.45	492.285	0.609349	0.000241558	Ndufb2
ENSMUSG00000002428	351.201	253.907	297.49	302.573	304.915	253.333	-0.0680616	0.813565	Hltf
ENSMUSG00000002455	1431.12	1381.89	1399.3	1294.22	1072.65	1258.92	-0.216387	0.11736	Prpf6
ENSMUSG00000002458	667.917	620.171	527.953	379.872	479.153	618.398	-0.297809	0.21566	Rgs19
ENSMUSG00000002459	0	0	0	0	0	0	NA	NA	Rgs20
ENSMUSG00000002475	19.9649	10.6163	7.34543	7.72996	8.71187	3.31877	-0.939857	0.404695	Abhd3
ENSMUSG00000002477	802.226	732.527	640.889	441.712	436.683	512.197	-0.645884	4.55589e-05	Snrpd1
ENSMUSG00000002486	254.099	299.027	340.644	253.984	252.644	308.646	-0.132615	0.618249	Tchp
ENSMUSG00000002489	400.206	503.391	496.735	453.859	456.284	436.972	-0.055949	0.807047	Tiam1
ENSMUSG00000002496	3852.32	3918.31	3610.28	4427.06	5731.32	5245.88	0.436713	0.000549911	Tsc2
ENSMUSG00000002500	0.907496	2.65408	0.918179	2.20856	4.35594	1.10626	0.7736	0.749227	Rpl3l
ENSMUSG00000002504	1267.77	993.512	976.942	1172.74	1353.61	1254.5	0.223567	0.192733	Slc9a3r2
ENSMUSG00000002524	3942.16	4051.02	3891.24	3629.77	3850.65	3886.28	-0.0642706	0.585051	Puf60
ENSMUSG00000002546	2121.73	1934.83	2457.05	2737.51	2726.82	2746.84	0.334229	0.00904922	Golga2
ENSMUSG00000002550	745.962	888.233	731.788	689.07	712.195	542.066	-0.283964	0.128416	Uck1
ENSMUSG00000002565	0	0	0	0	0	0	NA	NA	Scin
ENSMUSG00000002578	5.44498	4.42347	5.50907	0	3.26695	22.1252	0.723225	0.692836	Ikzf4
ENSMUSG00000002580	427.431	404.305	299.326	393.124	471.53	497.816	0.268354	0.251472	Mien1
ENSMUSG00000002588	0	0	0.918179	0	0	2.21252	1.18707	NA	Pon1
ENSMUSG00000002602	5793.45	6524.62	6013.15	3936.76	3894.21	4245.82	-0.602102	4.5322e-10	Axl
ENSMUSG00000002603	8403.41	7222.64	7314.21	18024.1	19367.6	19463.5	1.30942	1.9843e-42	Tgfb1
ENSMUSG00000002608	1524.59	1515.48	1551.72	1498.51	1665.06	1778.86	0.106176	0.462673	Ccdc97
ENSMUSG00000002617	201.464	165.438	172.618	223.064	179.682	192.489	0.141802	0.621962	Zfp40
ENSMUSG00000002625	937.443	881.156	929.197	1327.34	1263.22	1227.95	0.474804	2.52436e-05	Akap8l
ENSMUSG00000002633	0	0	0	0	0	0	NA	NA	Shh
ENSMUSG00000002635	337.589	265.408	261.681	304.781	317.983	318.602	0.122674	0.618513	Pdcd2l
ENSMUSG00000002658	1110.78	1223.53	1083.45	901.092	899.501	1073.07	-0.250302	0.0944572	Gtf2f1
ENSMUSG00000002660	615.282	629.018	537.134	374.351	519.445	519.941	-0.333556	0.100083	Clpp
ENSMUSG00000002661	126.142	122.973	79.8815	88.3424	129.589	146.026	0.145335	0.740639	Alkbh7
ENSMUSG00000002664	0	0	0	0	0	3.31877	2.7342	NA	Pspn
ENSMUSG00000002668	0	2.65408	0	0	0	0	-2.13143	NA	Dennd1c
ENSMUSG00000002679	242.301	212.327	224.036	200.979	266.801	179.214	-0.0685674	0.834041	Med6
ENSMUSG00000002688	0	1.76939	0.918179	0	0	0	-2.14781	NA	Prkd1
ENSMUSG00000002699	0	0.884694	0	0	0	0	-0.677894	NA	Lcp2
ENSMUSG00000002718	2746.08	2773.52	3022.64	2330.03	2305.38	2401.69	-0.279609	0.0069698	Cse1l
ENSMUSG00000002728	709.662	730.758	646.398	591.894	730.708	547.598	-0.158056	0.428791	Naa20
ENSMUSG00000002731	306.734	332.645	305.753	344.535	362.632	360.64	0.175927	0.370342	Prkra
ENSMUSG00000002732	344.848	352.108	447.153	536.68	613.098	625.036	0.633717	0.000281157	Fkbp7
ENSMUSG00000002733	1036.36	1025.36	986.124	914.343	947.416	883.9	-0.150629	0.267118	Plekha3
ENSMUSG00000002741	1926.61	1758.77	1669.25	1586.85	1557.25	1720.23	-0.138587	0.315034	Ykt6
ENSMUSG00000002748	7378.85	7461.51	8572.11	6644.45	5375.22	6105.44	-0.369288	0.00338952	Baz1b
ENSMUSG00000002763	859.399	820.112	690.47	626.127	730.708	647.161	-0.242019	0.159297	Pex6
ENSMUSG00000002767	564.463	513.123	407.671	293.738	377.877	371.703	-0.509582	0.0138543	Mrpl2
ENSMUSG00000002768	1178.84	1136.83	917.26	913.239	1095.52	995.632	-0.105815	0.587669	Mea1
ENSMUSG00000002769	9.07496	3.53878	11.0181	4.41712	10.8898	3.31877	-0.340398	0.820735	Gnmt
ENSMUSG00000002771	379.333	318.49	368.19	473.736	559.738	549.81	0.570975	0.000638942	Grin2d
ENSMUSG00000002778	3670.82	3659.98	3601.1	5228.76	6467.48	6217.17	0.712505	8.34341e-11	Kdelr1
ENSMUSG00000002781	236.856	160.13	280.044	172.268	268.979	303.115	0.137205	0.729248	Tmem143
ENSMUSG00000002791	11.7974	10.6163	7.34543	0	1.08898	2.21252	-3.17302	0.035716	Pdxk-ps
ENSMUSG00000002797	46.2823	50.4276	26.6272	6.62568	39.2034	53.1004	-0.318438	0.728248	Ggct
ENSMUSG00000002799	1052.7	587.437	980.615	2010.89	1751.09	1630.62	1.04118	4.72427e-07	Jag2
ENSMUSG00000002803	301.289	256.561	292.899	330.18	460.64	507.772	0.610332	0.00536453	Btbd6
ENSMUSG00000002804	200.557	218.519	231.381	200.979	272.246	261.077	0.175081	0.516953	Nudt14
ENSMUSG00000002808	928.368	780.3	845.642	864.651	759.022	913.769	-0.00955334	0.965132	Epdr1
ENSMUSG00000002812	3240.67	2958.42	2459.8	3824.12	3877.87	3818.8	0.411951	0.0015522	Flii
ENSMUSG00000002814	360.276	398.997	502.244	417.418	372.432	460.203	-0.0130923	0.964632	Top3a
ENSMUSG00000002820	461.008	657.328	545.398	746.493	934.348	702.474	0.518448	0.00841583	Atg4d
ENSMUSG00000002825	476.435	452.079	348.908	356.682	444.305	484.541	0.00897851	0.977646	Qtrt1
ENSMUSG00000002831	191.482	203.48	221.281	463.797	405.102	398.253	1.04011	1.44233e-09	Plin4
ENSMUSG00000002833	1612.62	1816.28	1730.77	1407.96	1645.45	1704.74	-0.116898	0.456051	Hdgfl2
ENSMUSG00000002835	3002.9	3207.02	3204.44	3369.16	2997.97	3241.34	0.0294104	0.840718	Chaf1a
ENSMUSG00000002844	671.547	636.98	806.161	685.758	847.229	720.174	0.0917604	0.665527	Adprh
ENSMUSG00000002845	1138.91	1166.91	1277.19	1299.74	1478.84	1328.62	0.197094	0.151306	Tmem39a
ENSMUSG00000002846	389.316	383.073	284.635	265.027	308.182	306.433	-0.265211	0.259844	Timmdc1
ENSMUSG00000002847	65.3397	99.0858	59.6816	12.1471	5.44492	28.7627	-2.27533	0.000100871	Pla1a
ENSMUSG00000002870	9134.85	9452.96	8997.23	8538.29	8665.04	8803.6	-0.0850018	0.401243	Mcm2
ENSMUSG00000002871	774.094	689.177	671.188	1029.19	1161.95	1098.51	0.624111	1.09259e-06	Tpra1
ENSMUSG00000002881	1671.61	1461.52	1580.19	1653.11	1546.36	1606.29	0.0280695	0.861337	Nab1
ENSMUSG00000002885	956.501	1120.91	1245.05	569.808	642.5	557.554	-0.908495	7.09057e-10	Adgre5
ENSMUSG00000002897	1128.02	1231.49	1249.64	935.325	947.416	1214.67	-0.220659	0.193305	Il17ra
ENSMUSG00000002900	649.767	645.827	673.025	248.463	238.487	247.802	-1.42187	1.45284e-24	Lamb1
ENSMUSG00000002908	109.807	148.629	163.436	122.575	196.017	181.426	0.245358	0.499867	Kcnn1
ENSMUSG00000002910	182.407	153.937	193.736	245.15	300.56	404.89	0.842869	0.000755142	Arrdc2
ENSMUSG00000002930	0	0	0	0	0	0	NA	NA	Ppp1r17
ENSMUSG00000002944	0	0	0	0	0	0	NA	NA	Cd36
ENSMUSG00000002948	1799.56	1706.58	2075.08	2052.86	1776.13	1924.89	0.0440087	0.804258	Map2k7
ENSMUSG00000002949	953.778	1067.83	957.66	895.571	1080.27	725.705	-0.141123	0.513754	Timm44
ENSMUSG00000002957	3007.44	3016.81	3058.45	2254.94	2064.71	2135.08	-0.492783	1.37364e-07	Ap2a2
ENSMUSG00000002963	375.703	432.616	374.617	306.99	322.339	355.109	-0.265242	0.170362	Pnkp
ENSMUSG00000002968	2810.52	2657.62	2542.44	2961.68	3476.04	3700.43	0.339812	0.00760001	Med25
ENSMUSG00000002980	39.9298	33.6184	32.1362	60.7354	87.1187	86.2881	1.14776	0.0032209	Bcam
ENSMUSG00000002981	4530.22	4378.35	4100.59	4305.59	4718.57	4712.66	0.0785118	0.536444	Clptm1
ENSMUSG00000002983	1025.47	1127.1	887.879	547.723	604.386	623.93	-0.775757	7.87938e-08	Relb
ENSMUSG00000002984	1143.44	1226.19	1068.76	863.547	1097.7	1105.15	-0.165233	0.349641	Tomm40
ENSMUSG00000002985	191.482	191.979	131.3	176.685	223.242	173.683	0.155961	0.640149	Apoe
ENSMUSG00000002992	0	0	0	0	0	0	NA	NA	Apoc2
ENSMUSG00000002996	845.786	896.195	987.042	1120.84	750.31	929.257	0.0372041	0.882208	Hbp1
ENSMUSG00000002997	301.289	311.412	373.699	149.078	157.903	163.726	-1.06716	4.81907e-08	Prkar2b
ENSMUSG00000003031	2369.47	2663.81	2583.75	3883.75	3424.85	3631.85	0.522326	6.78229e-07	Cdkn1b
ENSMUSG00000003032	9276.42	6527.27	7840.33	16137.9	13835.5	14364.8	0.907093	6.53944e-11	Klf4
ENSMUSG00000003033	2276.91	2082.57	2147.62	2270.4	2537.33	2517.84	0.17097	0.159196	Ap1m1
ENSMUSG00000003037	1723.33	1486.29	1445.21	1594.58	1630.21	1955.86	0.154383	0.352989	Rab8a
ENSMUSG00000003038	4895.94	5297.55	4909.5	4215.04	5035.46	4889.66	-0.0950418	0.497737	Hmgn2
ENSMUSG00000003039	698.772	690.062	671.188	622.814	662.102	683.667	-0.0655238	0.703503	Fam32a
ENSMUSG00000003051	0	0.884694	0.918179	1.10428	0	7.74381	2.29293	0.443539	Elf3
ENSMUSG00000003053	0	0	0	0	0	0	NA	NA	Cyp2c29
ENSMUSG00000003062	199.649	237.983	194.654	110.428	143.746	116.157	-0.77175	0.00156516	Stard3nl
ENSMUSG00000003068	1761.45	1810.97	1614.16	1465.38	1693.37	1651.64	-0.108661	0.4632	Stk11
ENSMUSG00000003070	417.448	349.454	269.026	390.915	369.166	373.915	0.130323	0.6257	Efna2
ENSMUSG00000003072	3359.55	3044.23	2598.45	3338.24	3749.37	3668.35	0.256762	0.0692035	Atp5d
ENSMUSG00000003099	1152.52	1322.62	1259.74	1044.65	1094.43	1220.2	-0.152986	0.313883	Ppp5c
ENSMUSG00000003119	1157.96	1101.44	1381.86	1084.4	822.183	911.557	-0.369662	0.0297029	Cdk12
ENSMUSG00000003123	190.574	170.746	122.118	141.348	210.174	136.07	0.012386	0.978694	Lipe
ENSMUSG00000003131	1887.59	1641.11	1748.21	1369.31	1602.98	1424.86	-0.263024	0.0483479	Pafah1b2
ENSMUSG00000003134	93.4721	98.2011	77.127	117.054	117.61	185.851	0.645079	0.0537526	Tbc1d8
ENSMUSG00000003135	775.002	802.418	786.879	649.316	728.53	805.356	-0.115001	0.513452	Cnot11
ENSMUSG00000003153	51.7273	83.1613	56.0089	245.15	255.911	212.402	1.90084	4.44109e-13	Slc2a3
ENSMUSG00000003154	1379.39	1250.07	1641.7	2077.15	1817.51	1995.69	0.463827	0.00115298	Foxj2
ENSMUSG00000003161	819.469	973.164	874.106	697.905	826.539	775.487	-0.213535	0.187062	Sri
ENSMUSG00000003166	2934.84	2319.67	2870.23	3093.09	2654.94	2991.32	0.10525	0.536905	Dgcr2
ENSMUSG00000003184	873.919	842.229	753.825	752.014	815.649	863.988	-0.022639	0.908842	Irf3
ENSMUSG00000003190	320.346	291.949	315.853	231.899	353.92	295.371	-0.0746161	0.798615	Bcl2l12
ENSMUSG00000003198	87.1196	73.4296	85.3906	96.0723	45.7373	65.2692	-0.248336	0.607865	Zfp959
ENSMUSG00000003199	969.206	921.851	1026.52	1231.27	1516.95	1446.99	0.524097	7.78658e-05	Mpnd
ENSMUSG00000003200	2915.78	2920.38	2541.52	2655.79	3301.8	3105.27	0.113402	0.478405	Sh3gl1
ENSMUSG00000003206	0	0	0.918179	1.10428	0	0	0.283887	NA	Ebi3
ENSMUSG00000003208	278.601	237.098	195.572	207.605	248.288	223.464	-0.0662555	0.833925	Yju2
ENSMUSG00000003226	1828.6	1849.9	2549.78	1811.02	1144.52	1433.71	-0.504856	0.015794	Ranbp2
ENSMUSG00000003227	0	0	1.83636	0	0	0	-1.59427	NA	Edar
ENSMUSG00000003228	177.869	211.442	182.718	115.949	88.2077	119.476	-0.822289	0.00124113	Grk5
ENSMUSG00000003233	2003.75	2015.33	2075.08	2463.65	2209.55	2380.67	0.210969	0.0574308	Dvl3
ENSMUSG00000003234	745.054	571.513	681.288	646.004	672.992	698.049	0.0139722	0.953459	Abcf3
ENSMUSG00000003235	1092.63	995.281	980.615	912.135	978.996	1056.48	-0.0580004	0.735662	Eif2b5
ENSMUSG00000003269	2147.14	1928.63	1573.76	1595.68	1899.19	1713.59	-0.117286	0.53932	Cyth2
ENSMUSG00000003271	40.8373	34.5031	28.4635	3.31284	9.80085	9.95632	-2.16918	0.00148533	Sult2b1
ENSMUSG00000003273	36.2998	31.849	27.5454	37.5455	64.25	75.2255	0.887303	0.0700933	Car11
ENSMUSG00000003279	0	0.884694	0	0	0	0	-0.677894	NA	Dlgap1
ENSMUSG00000003282	39.0223	23.0021	62.4361	93.8638	39.2034	74.1193	0.736093	0.210288	Plag1
ENSMUSG00000003283	1.81499	5.30817	3.67271	11.0428	9.80085	19.9126	1.91393	0.0738732	Hck
ENSMUSG00000003299	1192.45	1308.46	963.169	802.811	1035.62	1044.31	-0.26512	0.174917	Mrpl4
ENSMUSG00000003308	1328.57	1205.84	1169.76	1299.74	1334.01	1437.03	0.136134	0.339986	Keap1
ENSMUSG00000003309	0	0	0	0	0	0	NA	NA	Ap1m2
ENSMUSG00000003316	6499.49	6363.61	7451.94	8528.35	6711.41	7571.23	0.167188	0.263268	Glg1
ENSMUSG00000003341	163.349	130.935	155.172	29.8155	37.0255	39.8253	-2.07478	8.44184e-12	Atp8b3
ENSMUSG00000003344	1038.18	962.547	819.015	686.862	941.971	788.762	-0.221955	0.262812	Btbd2
ENSMUSG00000003345	2867.69	2582.42	2446.03	2371.99	2971.84	2720.29	0.0303927	0.870479	Csnk1g2
ENSMUSG00000003346	1349.45	1201.41	1027.44	1112.01	1355.78	1276.62	0.065452	0.749138	Abhd17a
ENSMUSG00000003348	563.555	506.045	562.843	449.442	442.127	417.059	-0.318808	0.0432338	Mob3a
ENSMUSG00000003352	2807.79	2578	2467.15	3858.35	4053.2	3730.3	0.568024	1.56103e-08	Cacnb3
ENSMUSG00000003354	22.6874	14.1551	20.1999	18.7728	10.8898	17.7001	-0.268172	0.760653	Ccdc65
ENSMUSG00000003355	800.411	690.062	594.98	696.8	880.988	797.612	0.187815	0.355458	Fkbp11
ENSMUSG00000003360	1734.22	1729.58	1684.86	1898.26	1797.91	1903.87	0.121195	0.306656	Ddx23
ENSMUSG00000003363	4338.74	3658.21	3683.73	7141.38	8154.31	7660.84	0.9748	3.01172e-19	Pld3
ENSMUSG00000003378	619.82	686.523	767.597	1212.5	1203.33	1006.69	0.722792	6.32526e-07	Grik5
ENSMUSG00000003379	9.07496	7.96225	1.83636	3.31284	4.35594	5.53129	-0.517269	0.746143	Cd79a
ENSMUSG00000003380	1157.96	951.931	878.697	1667.46	1985.22	1829.75	0.875368	6.83698e-10	Rabac1
ENSMUSG00000003382	381.148	483.928	482.044	448.337	438.86	442.503	-0.0188521	0.939751	Etv3
ENSMUSG00000003402	3727.09	3528.16	3030.91	4004.12	4070.62	4080.99	0.240898	0.0505825	Prkcsh
ENSMUSG00000003410	32.6699	13.2704	37.6453	16.5642	26.1356	65.2692	0.370023	0.676916	Elavl3
ENSMUSG00000003411	55.3573	51.3123	44.9907	15.4599	22.8687	9.95632	-1.65012	0.00174439	Rab3b
ENSMUSG00000003418	0	0	0	0	0	0	NA	NA	St8sia6
ENSMUSG00000003420	3430.33	3202.59	2973.98	4772.7	5829.33	5579.97	0.752244	7.61919e-11	Fcgrt
ENSMUSG00000003421	696.957	654.674	588.552	659.255	705.662	777.699	0.143086	0.426039	Nosip
ENSMUSG00000003423	1001.88	861.692	872.27	991.643	1048.69	980.145	0.142873	0.353072	Pih1d1
ENSMUSG00000003429	7293.55	6988.2	5595.38	9470.3	10630.7	10227.4	0.609538	1.26443e-06	Rps11
ENSMUSG00000003435	3545.59	3443.23	3417.46	3100.82	3112.32	3277.84	-0.132835	0.206916	Supt5
ENSMUSG00000003436	0.907496	4.42347	2.75454	3.31284	0	3.31877	-0.289269	0.911195	Dll3
ENSMUSG00000003437	800.411	810.38	881.451	986.122	921.28	1016.65	0.230553	0.0924721	Paf1
ENSMUSG00000003438	1065.4	1350.93	1198.22	1064.53	1315.49	1225.73	-0.00356176	0.987608	Timm50
ENSMUSG00000003444	490.955	431.731	414.099	382.081	432.327	477.903	-0.0488272	0.841889	Med29
ENSMUSG00000003452	0	1.76939	0	0	0	3.31877	0.900672	NA	Bicd1
ENSMUSG00000003458	3893.16	3639.63	3732.4	4981.41	5583.22	5304.51	0.494381	1.75039e-07	Ncstn
ENSMUSG00000003464	1824.97	1629.61	1510.4	1794.45	2122.43	2230.22	0.308109	0.0352998	Pex19
ENSMUSG00000003469	0	1.76939	0	2.20856	1.08898	11.0626	3.006	0.217335	Phyhip
ENSMUSG00000003476	0	0	0	0	0	0	NA	NA	Crhr2
ENSMUSG00000003477	0	0	0	0	0	0	NA	NA	Inmt
ENSMUSG00000003484	0	0	0	0	0	0	NA	NA	Cyp4f18
ENSMUSG00000003500	1665.26	1698.61	1502.14	2349.91	3039.35	2770.07	0.74569	7.82052e-09	Impdh1
ENSMUSG00000003505	0	0	0	0	0	0	NA	NA	Psg18
ENSMUSG00000003518	863.936	896.195	957.66	886.736	806.937	699.155	-0.183658	0.275383	Dusp3
ENSMUSG00000003526	47.1898	84.9307	44.0726	61.8397	49.0043	111.732	0.335959	0.569097	Prodh
ENSMUSG00000003527	628.895	667.06	583.962	607.354	664.28	625.036	0.0126999	0.95253	Ess2
ENSMUSG00000003528	802.226	687.407	713.425	766.37	1016.02	954.701	0.313248	0.0699857	Slc25a1
ENSMUSG00000003531	404.743	451.194	332.381	319.137	405.102	407.103	-0.0710987	0.794249	Dgcr6
ENSMUSG00000003534	1710.63	1602.18	1563.66	1940.22	2010.26	2029.98	0.294421	0.00599545	Ddr1
ENSMUSG00000003541	1374.86	1175.76	1130.28	3006.95	3052.42	2965.88	1.29392	3.20972e-32	Ier3
ENSMUSG00000003545	1844.94	1052.79	1231.28	6351.82	3299.62	3652.86	1.68804	0.000155365	Fosb
ENSMUSG00000003546	384.778	340.607	306.672	493.613	533.602	476.797	0.543279	0.00133553	Klc4
ENSMUSG00000003549	429.246	390.15	382.88	286.008	372.432	388.297	-0.199806	0.374292	Ercc1
ENSMUSG00000003555	6.35247	0	0	1.10428	1.08898	0	-1.53238	NA	Cyp17a1
ENSMUSG00000003559	52.6348	61.9286	65.1907	66.2568	58.8051	94.0319	0.285231	0.532406	As3mt
ENSMUSG00000003573	2166.19	1968.44	2132.93	1804.39	2122.43	2038.83	-0.0711492	0.639264	Homer3
ENSMUSG00000003575	1503.72	1545.56	1718.83	1357.16	1302.42	1427.07	-0.222472	0.0829403	Crtc1
ENSMUSG00000003581	271.341	265.408	214.854	283.8	295.115	272.139	0.179076	0.454199	Rnf215
ENSMUSG00000003585	166.072	129.165	121.2	270.548	299.471	347.365	1.13942	2.62079e-07	Sec14l2
ENSMUSG00000003604	206.002	183.132	190.981	192.145	123.055	204.658	-0.158484	0.63946	Aven
ENSMUSG00000003617	334.866	477.735	375.535	909.926	614.187	610.654	0.845112	0.000119555	Cp
ENSMUSG00000003623	537.238	423.769	457.253	490.3	473.708	397.147	-0.0591195	0.80951	Crot
ENSMUSG00000003644	767.742	854.615	781.37	928.699	874.454	857.35	0.146301	0.329548	Rps6ka1
ENSMUSG00000003657	0	0	0	0	0	0	NA	NA	Calb2
ENSMUSG00000003660	4734.41	4557.06	5389.71	4983.61	4507.3	4627.48	-0.0563635	0.703503	Snrnp200
ENSMUSG00000003662	692.419	687.407	613.343	695.696	1014.93	828.587	0.349352	0.0647508	Ciao1
ENSMUSG00000003665	0	0	0.918179	1.10428	0	0	0.283887	NA	Has1
ENSMUSG00000003680	709.662	718.372	633.543	638.274	803.67	671.499	0.0358614	0.870225	Taf6l
ENSMUSG00000003721	1107.15	1059.86	1434.19	2641.44	2279.24	2511.21	1.04537	2.05684e-13	Insig2
ENSMUSG00000003731	2036.42	2059.57	2472.65	1762.43	1587.74	1659.39	-0.39087	0.00254333	Kpna6
ENSMUSG00000003746	228.689	210.557	226.79	322.45	315.805	284.308	0.47025	0.0134798	Man1a
ENSMUSG00000003752	214.169	216.75	205.672	196.562	196.017	155.982	-0.214652	0.408607	Itpkc
ENSMUSG00000003762	342.126	409.613	299.326	345.639	427.971	365.065	0.115281	0.652542	Coq8b
ENSMUSG00000003778	1109.87	1175.76	1477.35	1520.59	1387.37	1468	0.21781	0.191485	Brd8
ENSMUSG00000003779	1744.21	1781.77	1759.23	1827.58	1920.97	2012.28	0.1243	0.305674	Kif20a
ENSMUSG00000003808	1098.07	1018.28	981.533	654.838	776.445	699.155	-0.540052	4.88764e-05	Farsa
ENSMUSG00000003809	264.081	280.448	199.245	234.107	350.653	332.984	0.303028	0.281516	Gcdh
ENSMUSG00000003810	4885.05	4122.68	5016.93	5516.98	5436.21	5426.2	0.223965	0.0661736	Mast2
ENSMUSG00000003812	765.019	836.921	783.206	682.445	791.691	711.324	-0.126136	0.446774	Dnase2a
ENSMUSG00000003813	1775.97	1810.97	1798.71	1885.01	2073.43	2275.57	0.211026	0.099315	Rad23a
ENSMUSG00000003814	42498.9	43250.1	37235.8	16181	15474.5	17179.1	-1.33251	4.18292e-44	Calr
ENSMUSG00000003824	1255.07	1261.57	1102.73	1100.97	1316.58	1106.26	-0.0386044	0.843274	Syce2
ENSMUSG00000003847	4667.25	4417.28	7897.25	7729.96	4901.52	5294.55	0.0780761	0.879077	Nfat5
ENSMUSG00000003848	999.153	896.195	800.652	848.087	906.035	938.107	-0.00206949	0.992708	Nob1
ENSMUSG00000003849	272.249	263.639	261.681	177.789	226.509	221.252	-0.350368	0.113938	Nqo1
ENSMUSG00000003863	115.252	68.1215	100.081	67.3611	104.542	74.1193	-0.203467	0.659491	Ppfia3
ENSMUSG00000003865	2655.33	2337.36	2562.64	3366.95	3514.15	3337.58	0.435711	1.67622e-05	Gys1
ENSMUSG00000003868	1413.88	1395.16	1210.16	1170.54	1291.53	1256.71	-0.112133	0.469399	Ruvbl2
ENSMUSG00000003872	9.07496	4.42347	6.42725	1.10428	7.62289	8.85006	-0.179812	0.913631	Lin7b
ENSMUSG00000003873	1670.7	1508.4	1245.97	1394.71	1707.53	1585.27	0.0830965	0.678617	Bax
ENSMUSG00000003882	0	0	0	0	0	0	NA	NA	Il7r
ENSMUSG00000003923	448.303	514.892	422.362	294.843	225.42	271.033	-0.808561	1.18713e-05	Tfam
ENSMUSG00000003929	198.742	237.098	229.545	210.917	165.526	265.502	-0.0520732	0.881168	Zfp81
ENSMUSG00000003934	141.569	181.362	164.354	89.4466	98.0085	64.163	-0.953362	0.000962907	Efnb3
ENSMUSG00000003948	444.673	437.039	408.589	435.086	479.153	444.716	0.0747851	0.70876	Mmd
ENSMUSG00000003949	26.3174	20.348	14.6909	2.20856	7.62289	6.63755	-1.89665	0.0322291	Hlf
ENSMUSG00000003955	1542.74	1238.57	1263.41	2020.83	2283.6	2184.86	0.682077	1.219e-07	Fam162a
ENSMUSG00000003970	12243	11509	9527.02	12128.3	14483.5	13781.8	0.279505	0.0476661	Rpl8
ENSMUSG00000003974	0	0	0	0	0	0	NA	NA	Grm3
ENSMUSG00000003992	306.734	376.88	353.499	223.064	179.682	199.126	-0.785317	6.17095e-05	Ssbp2
ENSMUSG00000004018	114.344	53.0817	84.4724	134.722	197.106	163.726	0.977026	0.00569031	Fancl
ENSMUSG00000004031	0	0	0	1.10428	0	0	1.24566	NA	Brinp2
ENSMUSG00000004032	451.026	412.268	397.571	524.533	617.454	568.617	0.44016	0.00548664	Gstm5
ENSMUSG00000004035	44.4673	44.2347	35.809	25.3984	22.8687	21.0189	-0.84593	0.104891	Gstm7
ENSMUSG00000004038	0	0	0	0	3.26695	0	2.71356	NA	Gstm3
ENSMUSG00000004040	2378.55	2934.53	2283.51	2623.77	2234.59	2353.01	-0.0751756	0.680701	Stat3
ENSMUSG00000004043	1233.29	1132.41	1097.22	1051.27	995.331	918.194	-0.224045	0.106743	Stat5a
ENSMUSG00000004044	5072	4985.25	4711.17	3857.25	4318.91	4345.38	-0.238107	0.0267811	Cavin1
ENSMUSG00000004054	1079.01	1024.48	906.242	1195.93	1261.04	1201.4	0.281512	0.0355012	Map3k11
ENSMUSG00000004056	4297.9	4457.09	4701.07	5134.9	5160.69	5343.23	0.216886	0.0261427	Akt2
ENSMUSG00000004069	1141.63	1184.61	1121.1	873.485	793.869	807.568	-0.478185	4.54904e-05	Dnaja3
ENSMUSG00000004070	873.011	847.537	749.234	673.611	781.89	747.83	-0.164729	0.321344	Hmox2
ENSMUSG00000004071	1279.57	1104.98	1152.31	1417.89	1328.56	1409.37	0.232696	0.0739773	Cdip1
ENSMUSG00000004085	697.864	760.837	814.424	711.156	653.39	663.755	-0.164394	0.307263	Map3k20
ENSMUSG00000004096	1119.85	1226.19	1072.43	1114.22	1072.65	1086.35	-0.06278	0.689214	Cwc15
ENSMUSG00000004098	194.204	193.748	255.254	22.0856	22.8687	22.1252	-3.26101	2.83441e-26	Col5a3
ENSMUSG00000004099	7230.02	7210.26	7529.98	6302.12	5536.39	6147.48	-0.288688	0.00401259	Dnmt1
ENSMUSG00000004100	1120.76	1000.59	976.024	798.394	877.721	781.018	-0.333993	0.0149268	Ppan
ENSMUSG00000004105	2213.38	1981.72	2070.49	2205.25	2333.69	2068.7	0.0767521	0.588408	Angptl2
ENSMUSG00000004110	0	0	0	0	0	0	NA	NA	Cacna1e
ENSMUSG00000004113	843.971	537.009	372.78	223.064	395.301	271.033	-0.979431	0.00207388	Cacna1b
ENSMUSG00000004127	224.152	295.488	305.753	191.04	251.555	233.42	-0.287932	0.271088	Trmt10a
ENSMUSG00000004151	7.25997	0.884694	0	0	0	0	-3.74612	NA	Etv1
ENSMUSG00000004187	151.552	146.859	120.281	193.249	181.86	181.426	0.410259	0.104271	Kifc2
ENSMUSG00000004207	24498.8	24247.7	22641.4	30033.1	31009.9	30276.1	0.355235	2.09032e-05	Psap
ENSMUSG00000004221	883.901	1001.47	1021.01	881.215	552.115	859.563	-0.342189	0.116409	Ikbkg
ENSMUSG00000004231	0	1.76939	1.83636	0	1.08898	0	-1.60932	NA	Pax2
ENSMUSG00000004233	292.214	276.025	296.572	256.193	198.195	253.333	-0.289332	0.19866	Wars2
ENSMUSG00000004263	13040.7	12207	13402.7	20445.7	20142.9	20326.4	0.65633	6.49741e-16	Atn1
ENSMUSG00000004264	3863.21	3729.87	3244.84	4465.71	4868.85	4888.55	0.39212	0.00053927	Phb2
ENSMUSG00000004266	107.085	109.702	112.018	160.121	164.437	194.701	0.659163	0.00774602	Ptpn6
ENSMUSG00000004267	510.013	490.121	416.853	637.169	604.386	599.592	0.377607	0.0177544	Eno2
ENSMUSG00000004268	1112.59	1092.6	964.087	1498.51	1691.19	1585.27	0.591284	8.07763e-07	Emg1
ENSMUSG00000004270	753.222	795.34	975.106	1349.43	1265.4	1026.61	0.529115	0.00169978	Lpcat3
ENSMUSG00000004285	2003.75	1824.24	1612.32	2252.73	2834.62	2714.76	0.520166	0.000227252	Atp6v1f
ENSMUSG00000004296	0	0	0	0	0	0	NA	NA	Il12b
ENSMUSG00000004317	738.702	775.877	1210.16	1209.19	675.17	955.807	0.0598954	0.867471	Clcn5
ENSMUSG00000004319	639.785	622.825	760.252	627.231	475.886	549.81	-0.291346	0.123053	Clcn3
ENSMUSG00000004328	4.53748	4.42347	2.75454	6.62568	3.26695	5.53129	0.395186	0.813559	Hif3a
ENSMUSG00000004341	0	0	0	0	0	0	NA	NA	Gpx6
ENSMUSG00000004344	0	0	0	0	0	0	NA	NA	Gpx5
ENSMUSG00000004347	18.1499	16.8092	3.67271	0	0	0	-5.99281	0.000819526	Pde1c
ENSMUSG00000004356	990.986	1255.38	1403.89	743.18	602.208	644.948	-0.875021	1.531e-07	Utp20
ENSMUSG00000004359	0.907496	0	0	0	0	0	-0.677894	NA	Spic
ENSMUSG00000004360	44.4673	44.2347	44.0726	23.1899	14.1568	19.9126	-1.21405	0.0185665	9330159F19Rik
ENSMUSG00000004364	2009.2	2733.71	2001.63	1991.02	1963.44	1970.25	-0.187078	0.290044	Cul3
ENSMUSG00000004366	0	0	0	0	0	0	NA	NA	Sst
ENSMUSG00000004371	42.6523	32.7337	22.0363	20.9813	19.6017	27.6565	-0.514277	0.442384	Il11
ENSMUSG00000004383	731.442	721.911	798.815	1422.31	1406.97	1517.79	0.948824	1.50315e-17	Large1
ENSMUSG00000004393	766.834	736.066	693.225	622.814	581.517	597.379	-0.285676	0.04378	Ddx56
ENSMUSG00000004394	999.153	1096.14	836.461	1138.51	1188.08	1105.15	0.227025	0.160781	Tmed4
ENSMUSG00000004415	0	0	0	1.10428	9.80085	0	4.45221	0.172507	Col26a1
ENSMUSG00000004446	1156.15	1284.58	1226.69	1277.65	1482.11	1367.33	0.17036	0.222566	Bid
ENSMUSG00000004451	1641.66	1546.45	1470	1654.21	1629.12	1570.89	0.0594793	0.677089	Ralb
ENSMUSG00000004455	3994.8	3796.22	3420.21	3952.22	4774.11	4074.35	0.19128	0.169771	Ppp1cc
ENSMUSG00000004460	2571.84	2532	2253.21	1193.73	1181.55	1136.13	-1.06711	1.48116e-24	Dnajb11
ENSMUSG00000004462	330.329	409.613	426.953	332.388	286.403	396.04	-0.201603	0.413785	Tbccd1
ENSMUSG00000004473	2049.13	1878.21	1784.94	4921.77	5718.25	5385.26	1.48822	2.15295e-46	Clec11a
ENSMUSG00000004500	298.566	306.104	359.008	306.99	226.509	324.134	-0.168275	0.527899	Zfp324
ENSMUSG00000004508	332.144	451.194	587.634	525.637	415.992	440.291	0.0115423	0.974508	Gab2
ENSMUSG00000004530	2819.59	2274.55	2408.38	3091.98	2714.84	2918.31	0.217817	0.11981	Coro1c
ENSMUSG00000004535	2300.5	2223.24	2337.68	2514.44	2252.02	2301.02	0.0426976	0.76035	Tax1bp1
ENSMUSG00000004540	1.81499	15.0398	11.9363	11.0428	10.8898	4.42503	-0.127863	0.932721	Psg17
ENSMUSG00000004542	0.907496	0	0	1.10428	1.08898	0	1.17639	NA	Psg19
ENSMUSG00000004552	0	0	0	0	0	0	NA	NA	Ctse
ENSMUSG00000004558	91.6571	46.0041	85.3906	69.5696	150.28	90.7132	0.478494	0.336782	Ndrg2
ENSMUSG00000004561	183.314	214.981	371.862	150.182	191.661	138.282	-0.681279	0.0416913	Mettl17
ENSMUSG00000004562	1225.12	1319.96	1191.8	940.846	1098.78	1029.93	-0.283826	0.0330993	Arhgef40
ENSMUSG00000004565	677.9	786.493	899.815	823.793	799.314	732.343	-0.00526747	0.983016	Pnpla6
ENSMUSG00000004567	2786.01	2737.24	3315.54	2860.08	3349.71	3365.24	0.115487	0.474593	Mcoln1
ENSMUSG00000004568	1037.27	1095.25	1076.11	1186	1119.48	1080.81	0.0777175	0.599589	Arhgef18
ENSMUSG00000004591	2175.27	2291.36	3142.01	2983.76	2103.92	2303.23	-0.0418606	0.875551	Pkn2
ENSMUSG00000004609	5.44498	7.07755	19.2817	4.41712	1.08898	0	-2.53005	0.0938455	Cd33
ENSMUSG00000004610	677.9	595.399	553.662	542.201	608.742	602.911	-0.0589097	0.776459	Etfb
ENSMUSG00000004612	0	0	0	0	0	0	NA	NA	Nkg7
ENSMUSG00000004626	8.16746	3.53878	0.918179	0	0	0	-4.37882	0.0948068	Stxbp2
ENSMUSG00000004630	0	0	0	0	0	0	NA	NA	Pcp2
ENSMUSG00000004631	528.163	464.465	444.398	481.466	556.471	453.566	0.0537977	0.81568	Sgce
ENSMUSG00000004633	73.5072	91.1235	123.954	366.621	409.458	302.008	1.90201	6.40645e-15	Chn2
ENSMUSG00000004637	427.431	354.762	290.144	592.998	622.899	602.911	0.762128	2.54751e-05	Wwox
ENSMUSG00000004642	2097.22	2186.08	1750.05	1734.82	1917.7	1730.19	-0.164679	0.281965	Slbp
ENSMUSG00000004651	0	0	0	0	0	0	NA	NA	Tyr
ENSMUSG00000004654	0	0	0	0	0	0	NA	NA	Ghrhr
ENSMUSG00000004655	1764.17	1529.64	1651.8	4196.26	4429.99	4490.3	1.40724	1.88505e-47	Aqp1
ENSMUSG00000004661	330.329	118.549	173.536	113.741	194.928	173.683	-0.367464	0.441109	Arid3b
ENSMUSG00000004665	5652.79	5407.25	5239.13	7448.37	9268.34	8190.73	0.611789	3.43361e-08	Cnn2
ENSMUSG00000004667	670.64	557.357	587.634	591.894	561.916	578.573	-0.0676429	0.729338	Polr2e
ENSMUSG00000004668	2.72249	7.07755	8.26361	4.41712	4.35594	12.1688	0.212578	0.892279	Abca13
ENSMUSG00000004677	2311.39	2280.74	3334.82	3897	2540.6	3460.38	0.32039	0.153876	Myo9b
ENSMUSG00000004698	46.2823	69.0062	94.5724	112.637	76.2289	65.2692	0.276396	0.591637	Hdac9
ENSMUSG00000004707	691.512	670.598	632.625	566.495	677.348	567.51	-0.139046	0.442452	Ly9
ENSMUSG00000004709	3.62998	7.07755	11.9363	7.72996	7.62289	7.74381	0.0294569	0.984574	Cd244a
ENSMUSG00000004730	0	0	0	0	0	0	NA	NA	Adgre1
ENSMUSG00000004748	4.53748	7.96225	10.1	3.31284	10.8898	2.21252	-0.459174	0.761696	Mtfp1
ENSMUSG00000004768	725.089	776.762	718.016	384.289	437.772	440.291	-0.814396	3.15581e-09	Rab23
ENSMUSG00000004771	904.774	845.768	831.87	599.624	980.085	790.975	-0.123308	0.616671	Rab11a
ENSMUSG00000004788	1098.07	923.621	825.442	738.763	818.916	702.474	-0.333054	0.0499791	Eif2b2
ENSMUSG00000004789	2011.92	2173.69	2069.57	1707.22	1863.25	1887.28	-0.196774	0.0939704	Dlst
ENSMUSG00000004791	127.049	99.9705	119.363	61.8397	65.339	39.8253	-1.05185	0.00198138	Pgf
ENSMUSG00000004798	846.694	753.76	842.888	767.474	678.437	762.212	-0.145994	0.369483	Ulk2
ENSMUSG00000004814	0	0	0	0	0	0	NA	NA	Ccl24
ENSMUSG00000004815	366.628	350.339	500.407	401.958	478.064	383.872	0.0544856	0.85135	Dgkq
ENSMUSG00000004821	0	0	0	0	0	0	NA	NA	Tmed11
ENSMUSG00000004837	0	0.884694	0	0	0	0	-0.677894	NA	Grap
ENSMUSG00000004842	0	0	0	0	0	0	NA	NA	Pou1f1
ENSMUSG00000004843	880.271	895.311	807.997	818.271	715.462	765.531	-0.168351	0.273329	Chmp2b
ENSMUSG00000004846	3350.48	3283.1	3400.02	4145.47	4575.91	4473.71	0.395191	2.51466e-05	Plod3
ENSMUSG00000004849	1692.48	1618.11	1469.09	1580.22	1898.1	2015.6	0.200901	0.198473	Ap1s1
ENSMUSG00000004864	0	0	0	0	3.26695	0	2.71356	NA	Mapk13
ENSMUSG00000004865	2182.53	2104.69	2095.28	1910.4	1641.1	1756.74	-0.265927	0.0226773	Srpk1
ENSMUSG00000004872	382.056	348.57	369.108	405.271	356.098	330.771	-0.00991245	0.969867	Pax3
ENSMUSG00000004880	1736.04	1843.7	1936.44	2436.04	2445.86	2470.27	0.414521	3.79505e-05	Lbr
ENSMUSG00000004885	19.0574	13.2704	16.5272	8.83424	2.17797	6.63755	-1.47013	0.127847	Crabp2
ENSMUSG00000004891	719.644	846.652	900.733	525.637	417.081	445.822	-0.829284	2.2253e-07	Nes
ENSMUSG00000004892	0	0	0	0	0	0	NA	NA	Bcan
ENSMUSG00000004894	0	1.76939	0	2.20856	0	0	0.314026	NA	Hapln2
ENSMUSG00000004895	733.257	716.602	686.798	701.218	872.276	738.98	0.114161	0.531969	Prcc
ENSMUSG00000004896	294.936	360.955	305.753	504.656	502.022	517.729	0.664335	3.65688e-05	Rrnad1
ENSMUSG00000004897	7632.04	7551.75	7051.61	6729.48	7524.88	7125.41	-0.0566132	0.654826	Hdgf
ENSMUSG00000004902	0	0	0.918179	0	0	0	-0.677894	NA	Slc25a18
ENSMUSG00000004929	911.126	847.537	789.634	560.974	686.06	627.248	-0.443137	0.0029146	Thop1
ENSMUSG00000004931	1138	1240.34	1113.75	1186	1236	1328.62	0.102921	0.492837	Apba3
ENSMUSG00000004933	53.5423	53.9664	66.1089	61.8397	44.6483	57.5254	-0.082082	0.877576	Matk
ENSMUSG00000004934	1324.04	1148.33	1238.62	1105.38	1137.99	1115.11	-0.143902	0.301968	Pias4
ENSMUSG00000004936	1655.27	1691.54	1440.62	1539.37	1667.23	1421.54	-0.0488504	0.779302	Map2k1
ENSMUSG00000004937	3659.02	3264.52	3082.33	2787.2	2929.37	2974.73	-0.203207	0.0966255	Sgta
ENSMUSG00000004939	2.72249	0.884694	1.83636	2.20856	0	0	-1.30254	NA	Nmrk2
ENSMUSG00000004945	252.284	244.176	204.754	358.891	390.945	386.084	0.695721	0.000113255	Tmem242
ENSMUSG00000004947	803.134	764.376	787.797	803.916	963.751	1014.44	0.240314	0.12761	Dtx2
ENSMUSG00000004948	1.81499	0	1.83636	2.20856	0	1.10626	-0.138164	NA	Zp3
ENSMUSG00000004951	893.884	746.682	634.461	765.266	927.814	757.787	0.107432	0.637888	Hspb1
ENSMUSG00000004952	1126.2	1004.13	1220.26	2229.54	2120.25	2072.02	0.938725	2.39677e-16	Rasa4
ENSMUSG00000004961	0	0	0	0	0	0	NA	NA	Syt5
ENSMUSG00000004980	6714.56	7023.59	6841.35	6789.11	6281.26	6702.82	-0.0576831	0.617569	Hnrnpa2b1
ENSMUSG00000004988	0	0	0	0	0	0	NA	NA	Fxyd4
ENSMUSG00000004994	382.056	317.605	359.926	401.958	376.788	302.008	0.0287679	0.916891	Ccdc130
ENSMUSG00000004996	318.531	282.217	260.763	221.96	242.843	272.139	-0.225395	0.335651	Mri1
ENSMUSG00000005034	2155.3	2290.47	2131.09	2498.98	2452.39	2336.42	0.148038	0.194482	Prkacb
ENSMUSG00000005043	402.928	407.844	436.135	277.174	240.665	464.628	-0.344028	0.247224	Sgsh
ENSMUSG00000005045	121.604	184.901	184.554	138.035	115.432	120.582	-0.392872	0.213161	Chd5
ENSMUSG00000005054	2383.08	2119.73	1836.36	1502.92	1928.59	1760.06	-0.288112	0.0796318	Cstb
ENSMUSG00000005057	588.965	443.232	471.944	731.033	773.179	797.612	0.613967	0.000135205	Sh2b2
ENSMUSG00000005069	803.134	770.569	778.615	1239	1263.22	1175.95	0.644961	5.17445e-09	Pex5
ENSMUSG00000005078	472.805	405.19	404.917	551.035	649.034	616.186	0.501654	0.00172313	Jkamp
ENSMUSG00000005087	2454.78	2563.84	2827.99	3083.15	2642.96	3160.58	0.179572	0.19728	Cd44
ENSMUSG00000005089	0	4.42347	33.9726	19.877	5.44492	3.31877	-0.421982	0.828453	Slc1a2
ENSMUSG00000005102	580.797	758.183	719.852	769.683	763.378	665.967	0.0949865	0.65036	Eif2ak4
ENSMUSG00000005103	3784.26	4106.75	3601.1	2991.49	3479.3	3757.96	-0.168043	0.247403	Wdr1
ENSMUSG00000005107	107.085	68.1215	34.8908	67.3611	47.9153	105.095	0.0683574	0.924182	Slc2a9
ENSMUSG00000005124	1470.14	1299.62	1781.27	2426.1	1754.35	2431.56	0.538947	0.00282486	Ccn4
ENSMUSG00000005125	11988.9	9885.57	11541.5	19165.9	18177.3	18879.4	0.750628	2.10258e-13	Ndrg1
ENSMUSG00000005131	11.7974	4.42347	11.0181	16.5642	30.4915	12.1688	1.12313	0.214552	4930550C14Rik
ENSMUSG00000005142	2902.17	2851.37	3325.64	4726.32	4803.51	5329.95	0.71082	5.75599e-11	Man2b1
ENSMUSG00000005148	212.354	196.402	270.863	151.286	153.547	144.92	-0.595178	0.0136985	Klf5
ENSMUSG00000005150	239.579	199.056	227.708	178.893	162.259	240.058	-0.197247	0.507279	Wdr83
ENSMUSG00000005161	2474.74	2193.16	1988.77	2094.82	2488.33	2338.63	0.056347	0.751235	Prdx2
ENSMUSG00000005198	6993.16	7132.41	7788.91	5804.09	5527.68	5542.35	-0.377059	6.08408e-05	Polr2a
ENSMUSG00000005202	5.44498	0	0.918179	0	1.08898	0	-2.42749	NA	Shbg
ENSMUSG00000005204	1567.25	1561.49	1779.43	1258.88	1594.27	1449.2	-0.189951	0.226844	Senp3
ENSMUSG00000005220	0	0	0	0	0	0	NA	NA	Corin
ENSMUSG00000005225	330.329	365.379	459.089	516.803	387.678	547.598	0.33051	0.162162	Plekha8
ENSMUSG00000005232	0	0	0	0	0	0	NA	NA	G6pc2
ENSMUSG00000005233	340.311	398.997	382.88	598.52	656.657	690.305	0.7937	9.57054e-08	Spc25
ENSMUSG00000005237	25.4099	105.279	58.7634	49.6926	47.9153	36.5065	-0.49902	0.456587	Dnah2
ENSMUSG00000005251	0	0	0	0	0	0	NA	NA	Ripk4
ENSMUSG00000005262	1439.29	1404.01	1502.14	968.453	1145.61	1027.71	-0.467801	0.000117737	Ufd1
ENSMUSG00000005267	145.199	166.323	162.518	133.618	135.034	88.5006	-0.4083	0.185584	Zfp287
ENSMUSG00000005268	0	0	0	0	0	0	NA	NA	Prlr
ENSMUSG00000005299	751.407	682.984	715.261	300.364	433.416	463.522	-0.844227	7.03702e-06	Letm1
ENSMUSG00000005312	3114.53	3073.43	3016.22	2211.87	2015.71	2081.98	-0.54478	6.96081e-09	Ubqln1
ENSMUSG00000005320	0	0	0.918179	0	0	0	-0.677894	NA	Fgfr4
ENSMUSG00000005338	0	0	0	4.41712	0	0	3.147	NA	Cadm3
ENSMUSG00000005339	0	0	0	0	0	0	NA	NA	Fcer1a
ENSMUSG00000005354	1526.41	1321.73	1305.65	1098.76	1414.59	1328.62	-0.112526	0.541678	Txn2
ENSMUSG00000005355	0	2.65408	1.83636	0	0	0	-2.88796	NA	Casp14
ENSMUSG00000005357	26.3174	43.35	33.9726	1.10428	4.35594	2.21252	-3.75278	9.42259e-06	Slc1a6
ENSMUSG00000005360	243.209	195.517	167.108	163.433	105.631	144.92	-0.549698	0.0639597	Slc1a3
ENSMUSG00000005362	318.531	321.144	341.562	422.939	374.61	355.109	0.232353	0.229912	Crbn
ENSMUSG00000005364	0	0	0	0	0	0	NA	NA	Il5ra
ENSMUSG00000005370	1685.22	1820.7	1771.17	1654.21	1502.8	1606.29	-0.147849	0.236805	Msh6
ENSMUSG00000005371	1221.49	1237.69	1376.35	1353.85	1019.29	1229.05	-0.0905793	0.634199	Fbxo11
ENSMUSG00000005373	0	0	0	1.10428	0	0	1.24566	NA	Mlxipl
ENSMUSG00000005374	1557.26	1334.12	1616.91	2156.66	1775.04	2365.18	0.482093	0.00146927	Tbl2
ENSMUSG00000005378	382.963	350.339	374.617	364.412	350.653	448.035	0.0700984	0.769439	Bud23
ENSMUSG00000005397	0	0.884694	0	0	0	0	-0.677894	NA	Nid1
ENSMUSG00000005410	4450.36	4465.94	4233.72	3503.88	3571.87	3663.93	-0.292136	0.00142971	Mcm5
ENSMUSG00000005413	2300.5	2263.93	2027.34	1622.19	1795.73	1684.83	-0.369404	0.00126639	Hmox1
ENSMUSG00000005417	9803.68	9744.91	9587.62	11282.4	11065.2	11360.2	0.210262	0.0120307	Mprip
ENSMUSG00000005442	8992.38	8173.69	9847.46	12208.9	12929.5	11929.9	0.456533	1.64552e-05	Cic
ENSMUSG00000005447	1057.23	935.122	909.915	1151.76	1429.84	1481.28	0.485345	0.00117324	Pafah1b3
ENSMUSG00000005465	0	0	0.918179	0	0	0	-0.677894	NA	Il27ra
ENSMUSG00000005469	3084.58	2708.05	2744.44	2516.65	3067.67	3043.32	0.0152551	0.934341	Prkaca
ENSMUSG00000005470	967.391	926.275	1022.85	1166.12	1448.35	1256.71	0.408671	0.00303803	Asf1b
ENSMUSG00000005474	0	0.884694	0.918179	1.10428	0	0	-0.609448	NA	Myl10
ENSMUSG00000005481	1147.98	1005.01	1006.32	869.068	928.903	892.75	-0.23156	0.0953385	Ddx39a
ENSMUSG00000005483	1688.85	1621.64	1533.36	2156.66	2142.03	2229.11	0.430401	2.31168e-05	Dnajb1
ENSMUSG00000005493	0	2.65408	1.83636	0	0	3.31877	-0.439148	NA	Msh4
ENSMUSG00000005501	540.868	550.28	589.471	511.281	495.488	692.518	0.0158752	0.954096	Usp40
ENSMUSG00000005503	0	0	0	0	0	0	NA	NA	Evx1
ENSMUSG00000005505	447.396	461.81	480.207	564.287	516.178	488.966	0.175799	0.315034	Kbtbd4
ENSMUSG00000005506	3009.26	3179.59	3436.74	3128.42	2616.83	3075.4	-0.126007	0.386288	Celf1
ENSMUSG00000005510	1035.45	1043.94	873.188	860.234	980.085	980.145	-0.066132	0.723092	Ndufs3
ENSMUSG00000005514	1951.12	2003.83	2056.72	1278.76	1416.77	1573.1	-0.493997	3.98729e-05	Por
ENSMUSG00000005533	3208.91	3040.69	4095.99	8013.76	5700.83	6723.84	0.982298	5.24685e-10	Igf1r
ENSMUSG00000005534	872.104	951.046	1189.04	1564.76	1155.41	1313.13	0.421193	0.0215549	Insr
ENSMUSG00000005540	0	0	0	0	0	0	NA	NA	Fcer2a
ENSMUSG00000005547	0	0	0	0	0	0	NA	NA	Cyp2a5
ENSMUSG00000005553	0	0	0	0	0	0	NA	NA	Atp4a
ENSMUSG00000005566	7024.02	6372.45	5862.57	5660.54	6895.45	6313.41	-0.0294812	0.866573	Trim28
ENSMUSG00000005575	2200.68	1951.64	1829.01	1892.74	2234.59	1983.52	0.030936	0.866233	Ube2m
ENSMUSG00000005580	333.051	312.297	379.208	327.971	223.242	271.033	-0.317368	0.185423	Adcy9
ENSMUSG00000005583	4546.55	4268.65	6730.25	11418.3	7743.76	10456.4	0.930021	1.81499e-06	Mef2c
ENSMUSG00000005609	854.861	861.692	970.515	950.785	768.823	776.593	-0.10627	0.573667	Ctr9
ENSMUSG00000005610	9191.12	10500.4	11525	11019.6	9599.39	9904.33	-0.0323974	0.851808	Eif4g2
ENSMUSG00000005611	46.2823	11.501	20.1999	41.9626	33.7585	122.795	1.34846	0.0644766	Irag1
ENSMUSG00000005615	1546.37	1658.8	1744.54	2028.56	1841.47	1943.7	0.232112	0.0535961	Pcyt1a
ENSMUSG00000005621	1766.89	1404.01	2066.82	1507.34	1553.98	1468	-0.20951	0.256896	Zfp592
ENSMUSG00000005625	4634.58	4179.3	3746.17	3115.17	3441.19	3089.78	-0.380813	0.00195838	Psmd4
ENSMUSG00000005628	28.1324	15.0398	31.2181	19.877	18.5127	28.7627	-0.146837	0.86156	Tmod4
ENSMUSG00000005640	0	2.65408	4.59089	0	0	0	-3.57713	NA	Insrr
ENSMUSG00000005649	8.16746	0.884694	0	0	0	2.21252	-2.03506	0.540861	Cabp5
ENSMUSG00000005656	1155.24	1157.18	1096.31	899.988	983.352	987.888	-0.247586	0.0504852	Snx6
ENSMUSG00000005667	2300.5	2367.44	2252.29	1722.68	1716.24	1818.69	-0.396466	5.58441e-05	Mthfd2
ENSMUSG00000005672	0	0	0	0	0	0	NA	NA	Kit
ENSMUSG00000005674	459.193	375.11	348.908	587.477	665.369	609.548	0.654497	9.71871e-05	Tomm40l
ENSMUSG00000005677	0	0	1.83636	0	18.5127	1.10626	3.42768	0.189996	Nr1i3
ENSMUSG00000005681	3.62998	3.53878	6.42725	3.31284	1.08898	3.31877	-0.816827	0.650888	Apoa2
ENSMUSG00000005682	2595.44	2487.76	2982.24	4401.66	4063	4109.75	0.640726	4.65368e-09	Pan2
ENSMUSG00000005683	3717.1	3619.28	3451.43	2645.85	2580.89	2742.41	-0.436936	2.78295e-06	Cs
ENSMUSG00000005686	14.5199	8.84694	13.7727	5.5214	4.35594	4.42503	-1.37618	0.189354	Ampd3
ENSMUSG00000005687	1288.64	1127.99	1061.41	1097.65	1147.79	1031.03	-0.0861048	0.614601	Bcas2
ENSMUSG00000005696	0	0	0	0	0	0	NA	NA	Sh2d1a
ENSMUSG00000005698	1782.32	1824.24	1834.52	1791.14	1815.34	1914.93	0.0211298	0.883557	Ctcf
ENSMUSG00000005699	229.596	215.865	161.599	146.869	178.593	213.508	-0.171906	0.601062	Pard6a
ENSMUSG00000005705	5.44498	1.76939	1.83636	2.20856	2.17797	0	-1.04304	0.665623	Agrp
ENSMUSG00000005716	0	2.65408	1.83636	0	0	1.10626	-1.92651	NA	Pvalb
ENSMUSG00000005718	487.325	465.349	426.953	442.816	383.322	438.078	-0.126223	0.529589	Tfap4
ENSMUSG00000005732	3887.71	3615.75	3210.87	2300.21	2299.93	2282.21	-0.63859	3.4723e-09	Ranbp1
ENSMUSG00000005763	0	0	1.83636	2.20856	0	0	0.269078	NA	Cd247
ENSMUSG00000005774	581.705	650.25	727.197	781.83	653.39	586.317	0.0452719	0.852227	Rfx5
ENSMUSG00000005779	3697.14	3435.27	2955.62	2322.3	2793.24	2495.72	-0.406432	0.00264564	Psmb4
ENSMUSG00000005800	0	0	0	0	0	0	NA	NA	Mmp8
ENSMUSG00000005802	1703.37	1662.34	1889.61	2286.96	1955.81	1966.93	0.240789	0.0725148	Slc30a4
ENSMUSG00000005803	126.142	141.551	168.945	129.201	112.165	190.276	-0.0167088	0.970724	Sqor
ENSMUSG00000005804	396.576	461.81	483.88	538.888	649.034	462.416	0.298234	0.152833	Bloc1s6
ENSMUSG00000005813	754.129	736.95	706.997	541.097	439.949	542.066	-0.529398	0.000439368	Metap1
ENSMUSG00000005823	1138	1062.52	1084.37	1390.29	1488.64	1365.12	0.369673	0.00117045	Gpr108
ENSMUSG00000005824	0	0	0	0	0	0	NA	NA	Tnfsf14
ENSMUSG00000005836	33.5774	27.4255	30.2999	22.0856	33.7585	75.2255	0.521494	0.456706	Gata6
ENSMUSG00000005846	1932.06	2162.19	1832.68	1400.23	1336.18	1382.82	-0.525022	4.22163e-06	Rsl1d1
ENSMUSG00000005864	0	0	0	0	0	0	NA	NA	Cnga2
ENSMUSG00000005871	1963.82	2056.03	2775.65	2577.39	1621.5	1841.92	-0.169827	0.50305	Apc
ENSMUSG00000005873	2952.08	2965.5	2168.74	2518.86	2880.36	2919.42	0.0408128	0.851131	Reep5
ENSMUSG00000005881	2946.64	2540.84	2293.61	3481.79	3979.15	4033.42	0.562873	1.64003e-05	Ergic3
ENSMUSG00000005882	456.47	520.2	530.707	441.712	588.051	568.617	0.084632	0.71605	Uqcc1
ENSMUSG00000005883	0	0	0	0	0	0	NA	NA	Spo11
ENSMUSG00000005886	930.183	1169.57	1461.74	1138.51	986.619	1501.19	0.0260207	0.932721	Ncoa2
ENSMUSG00000005891	0	0	0	0	0	0	NA	NA	Prl4a1
ENSMUSG00000005892	0	0.884694	0	0	0	0	-0.677894	NA	Trh
ENSMUSG00000005893	1866.72	2004.72	2244.03	2713.21	2138.76	2239.07	0.213542	0.177455	Nr2c2
ENSMUSG00000005897	313.994	340.607	336.972	252.88	301.649	314.177	-0.190849	0.382186	Nr2c1
ENSMUSG00000005899	1872.16	1556.18	2109.06	1460.96	1278.47	1648.32	-0.335682	0.0505825	Smpd4
ENSMUSG00000005907	284.046	314.066	536.216	524.533	435.594	566.404	0.428631	0.138711	Pex1
ENSMUSG00000005917	269.526	259.215	273.617	185.519	198.195	217.933	-0.415284	0.0435408	Otx1
ENSMUSG00000005936	1197.89	1313.77	1246.89	1587.95	1171.75	1496.77	0.179371	0.30659	Kctd20
ENSMUSG00000005947	0	1.76939	2.75454	2.20856	1.08898	0	-0.455508	NA	Itgae
ENSMUSG00000005949	954.686	1071.36	1039.38	1151.76	1319.85	1086.35	0.214993	0.15276	Ctns
ENSMUSG00000005950	38.1148	27.4255	34.8908	13.2514	17.4237	8.85006	-1.34409	0.03171	P2rx5
ENSMUSG00000005951	32.6699	37.1572	35.809	27.607	41.3814	46.4628	0.128134	0.844189	Shpk
ENSMUSG00000005952	7.25997	1.76939	0.918179	1.10428	0	0	-3.07282	0.264335	Trpv1
ENSMUSG00000005958	735.979	788.263	753.825	641.586	639.234	757.787	-0.16035	0.336569	Ephb3
ENSMUSG00000005968	251.376	224.712	190.981	153.495	188.394	172.576	-0.37476	0.136223	Tuft1
ENSMUSG00000005973	1213.32	1185.49	1136.71	1642.06	1649.81	1527.74	0.446989	3.4135e-05	Rcn1
ENSMUSG00000005980	0	0	0	0	0	0	NA	NA	Dnase1
ENSMUSG00000005981	1366.69	1431.44	1251.48	1130.78	1083.54	1174.85	-0.256981	0.0439972	Trap1
ENSMUSG00000005982	971.021	966.086	1091.71	1148.45	1081.36	1108.47	0.140433	0.330335	Naa60
ENSMUSG00000005983	57.1722	19.4633	14.6909	40.8583	30.4915	9.95632	-0.167351	0.874612	1700037C18Rik
ENSMUSG00000005986	140.662	84.046	88.1451	119.262	112.165	131.645	0.214911	0.591382	Ankrd13d
ENSMUSG00000005994	0	0.884694	0	0	0	0	-0.677894	NA	Tyrp1
ENSMUSG00000006005	8687.46	8555.88	7734.74	8956.81	8942.74	8681.91	0.0897444	0.439753	Tpr
ENSMUSG00000006007	0	0	0	0	0	0	NA	NA	Pdc
ENSMUSG00000006010	616.19	719.256	835.542	757.536	723.085	660.436	-0.019935	0.933166	Odr4
ENSMUSG00000006014	8.16746	6.19286	27.5454	16.5642	8.71187	14.3814	-0.0781026	0.953411	Prg4
ENSMUSG00000006019	572.63	522.854	375.535	413.001	606.564	428.122	-0.023062	0.946984	Dhx34
ENSMUSG00000006021	218.707	190.209	172.618	170.059	280.958	223.464	0.214086	0.502339	Kptn
ENSMUSG00000006024	3855.04	3490.12	3484.49	3617.62	3756.99	3599.76	0.0191723	0.892229	Napa
ENSMUSG00000006050	565.37	546.741	447.153	618.397	628.344	657.117	0.287871	0.0918014	Sra1
ENSMUSG00000006056	3.62998	0	0	0	0	0	-2.57994	NA	Calcoco2
ENSMUSG00000006057	1766.89	1549.1	1477.35	1326.24	1692.28	1549.87	-0.0693049	0.71444	Atp5g1
ENSMUSG00000006058	734.164	632.556	519.689	470.423	596.763	564.192	-0.209567	0.344524	Snf8
ENSMUSG00000006095	890.254	726.334	650.989	341.222	451.928	481.222	-0.831345	1.61126e-05	Tbcb
ENSMUSG00000006127	540.868	537.009	615.18	733.242	699.128	849.606	0.430715	0.00552045	Inpp5k
ENSMUSG00000006134	1793.21	1980.83	2564.47	2176.53	1494.09	1490.13	-0.296547	0.182187	Crkl
ENSMUSG00000006143	0	0	0	0	0	0	NA	NA	Upk3bl
ENSMUSG00000006154	0	0	0	1.10428	0	0	1.24566	NA	Eps8l1
ENSMUSG00000006169	2456.59	2432.02	2457.96	2924.13	2761.66	2753.48	0.200045	0.0485377	Clint1
ENSMUSG00000006179	58.0797	78.7378	72.5361	55.214	13.0678	44.2503	-0.896521	0.122548	Prss16
ENSMUSG00000006191	220.522	272.486	255.254	162.329	157.903	165.939	-0.622281	0.00359177	Cdkal1
ENSMUSG00000006200	0	0	0	0	0	0	NA	NA	Rhox6
ENSMUSG00000006204	5.44498	7.07755	1.83636	0	2.17797	0	-2.71463	0.235458	Cdcp3
ENSMUSG00000006205	2482.91	2115.3	2046.62	1998.75	2099.56	2157.2	-0.0870988	0.575166	Htra1
ENSMUSG00000006215	438.321	443.232	451.744	363.308	359.365	327.452	-0.344365	0.0365477	Zbtb17
ENSMUSG00000006216	8.16746	9.73164	11.0181	35.3369	16.3348	22.1252	1.35146	0.0697966	Clcnkb
ENSMUSG00000006218	52.6348	57.5051	44.9907	124.784	112.165	117.263	1.19043	7.3137e-05	Fam131c
ENSMUSG00000006219	559.018	417.576	473.78	422.939	341.941	494.497	-0.203742	0.409041	Fblim1
ENSMUSG00000006221	1067.22	713.948	1027.44	2546.47	2568.91	2629.58	1.46361	1.48124e-21	Hspb7
ENSMUSG00000006235	83.4896	92.0082	105.591	65.1525	116.521	73.013	-0.141677	0.76035	Epor
ENSMUSG00000006241	75.3222	91.1235	116.609	176.685	111.076	150.451	0.630622	0.061383	Ccdc159
ENSMUSG00000006262	714.199	926.275	924.606	871.277	675.17	715.749	-0.18137	0.383512	Mob1b
ENSMUSG00000006269	8.16746	18.5786	12.8545	44.1712	52.2712	61.9505	1.998	0.000150103	Atp6v1b1
ENSMUSG00000006270	0	0	0	0	0	0	NA	NA	Vax1
ENSMUSG00000006273	2186.16	2157.77	2023.67	2336.66	2462.19	2380.67	0.173119	0.117298	Atp6v1b2
ENSMUSG00000006276	1677.05	1691.54	2008.06	1946.84	1885.03	1877.32	0.0866604	0.574767	Eps15l1
ENSMUSG00000006281	514.55	594.515	842.888	867.964	751.399	806.462	0.313692	0.169157	Tep1
ENSMUSG00000006288	359.368	279.563	307.59	354.474	401.835	399.359	0.288245	0.159302	Ttc5
ENSMUSG00000006289	346.663	485.697	223.117	316.928	392.034	283.202	-0.0895154	0.824807	Osgep
ENSMUSG00000006299	1718.8	1481.86	1307.49	1277.65	1509.33	1496.77	-0.0736667	0.707901	Aamp
ENSMUSG00000006301	2066.37	1563.25	1910.73	3402.29	3013.22	3432.72	0.829958	3.39813e-10	Tmbim1
ENSMUSG00000006304	5804.34	5291.36	4915.01	5503.73	6345.51	5879.76	0.147078	0.266425	Arpc2
ENSMUSG00000006307	2665.32	2300.21	2964.8	2406.23	2588.51	2508.99	-0.079677	0.630543	Kmt2b
ENSMUSG00000006310	7.25997	3.53878	0.918179	12.1471	4.35594	2.21252	0.67467	0.70102	Zbtb32
ENSMUSG00000006311	0	0	0	0	0	0	NA	NA	Etv2
ENSMUSG00000006313	34.4848	53.0817	40.3999	51.9011	66.428	70.8005	0.562905	0.213178	Upk1a
ENSMUSG00000006315	542.683	449.425	364.517	355.578	421.437	431.441	-0.166917	0.508994	Tmem147
ENSMUSG00000006333	6532.16	6132.7	4959.08	7594.13	9086.48	9632.19	0.578212	5.5596e-05	Rps9
ENSMUSG00000006335	270.434	278.679	217.608	159.016	221.064	200.233	-0.401939	0.111457	Tfpt
ENSMUSG00000006342	63.5247	81.3919	79.8815	75.091	71.8729	97.3507	0.119766	0.788745	Susd2
ENSMUSG00000006344	1.81499	0.884694	1.83636	1.10428	0	4.42503	0.285278	0.92571	Ggt5
ENSMUSG00000006345	0	0	0.918179	3.31284	0	3.31877	2.77101	NA	Ggt1
ENSMUSG00000006356	3930.37	3679.44	3483.57	5662.75	6567.66	6460.55	0.752641	5.19884e-13	Crip2
ENSMUSG00000006360	1129.83	846.652	790.552	1826.48	2321.71	2433.77	1.25019	1.34834e-13	Crip1
ENSMUSG00000006362	541.775	426.423	561.007	1545.99	1311.14	1442.56	1.49173	3.87881e-25	Cbfa2t3
ENSMUSG00000006369	1170.67	1058.98	1037.54	1023.67	1222.93	1181.48	0.0693973	0.691063	Fbln1
ENSMUSG00000006373	3169.88	2999.11	2746.27	3561.3	3449.9	3192.66	0.194748	0.108224	Pgrmc1
ENSMUSG00000006378	141.569	260.985	208.427	164.538	136.123	150.451	-0.438063	0.172994	Gcat
ENSMUSG00000006386	9.07496	2.65408	3.67271	0	2.17797	0	-2.814	0.206053	Tek
ENSMUSG00000006389	0	0	0	0	0	0	NA	NA	Mpl
ENSMUSG00000006390	1401.17	1380.12	1382.78	1315.2	1502.8	1494.55	0.0505765	0.743119	Elovl1
ENSMUSG00000006392	493.678	539.664	446.235	445.025	395.301	394.934	-0.260619	0.15252	Med8
ENSMUSG00000006395	125.234	107.933	70.6997	122.575	126.322	131.645	0.324189	0.377427	Hyi
ENSMUSG00000006398	1336.74	1296.08	1306.57	1459.86	1902.45	1825.33	0.397151	0.00491793	Cdc20
ENSMUSG00000006403	853.954	869.655	1002.65	781.83	663.191	721.28	-0.331662	0.0279926	Adamts4
ENSMUSG00000006411	2.72249	0.884694	0.918179	0	0	1.10626	-1.93626	NA	Nectin4
ENSMUSG00000006412	680.622	692.716	590.389	499.134	470.441	611.761	-0.312671	0.0867289	Pfdn2
ENSMUSG00000006418	1288.64	1341.2	1171.6	1318.51	1354.7	1075.28	-0.020255	0.921181	Rnf114
ENSMUSG00000006423	1369.41	1646.42	1544.38	1599	1457.06	1466.9	-0.0119105	0.949815	C330007P06Rik
ENSMUSG00000006435	557.203	479.504	456.335	499.134	557.56	633.886	0.17924	0.377859	Neurl1a
ENSMUSG00000006442	4005.69	3521.97	3164.04	2443.77	2954.41	2933.8	-0.359758	0.0115602	Srm
ENSMUSG00000006445	1381.21	1323.5	1279.02	1668.57	1636.74	1578.63	0.293913	0.00767318	Epha2
ENSMUSG00000006456	1390.28	1365.08	1344.21	1094.34	1178.28	1232.37	-0.226071	0.0659737	Rbm14
ENSMUSG00000006457	5.44498	13.2704	13.7727	22.0856	18.5127	19.9126	0.896846	0.279142	Actn3
ENSMUSG00000006463	166.979	163.668	168.027	191.04	180.771	181.426	0.149829	0.575166	Zdhhc24
ENSMUSG00000006464	454.655	312.297	353.499	893.362	485.687	897.175	1.02257	6.44205e-05	Bbs1
ENSMUSG00000006469	0	0	0	0	0	0	NA	NA	Slc34a3
ENSMUSG00000006471	522.718	645.827	739.134	694.592	568.45	629.461	-0.0115277	0.966313	Ndor1
ENSMUSG00000006476	1840.4	1849.9	1957.56	2286.96	2261.82	2656.13	0.351276	0.00298696	Nsmf
ENSMUSG00000006488	2.72249	1.76939	0	0	0	0	-2.8884	NA	Prl7a1
ENSMUSG00000006490	0	0	0	0	0	0	NA	NA	Prl8a9
ENSMUSG00000006494	1627.14	1460.63	2069.57	3821.91	2416.46	3126.29	0.860644	5.51834e-06	Pdk1
ENSMUSG00000006498	13224	11789.4	12351.3	12246.5	11815.5	11585.8	-0.0678594	0.567321	Ptbp1
ENSMUSG00000006517	647.952	652.02	565.598	576.434	638.145	597.379	-0.0421458	0.836867	Mvd
ENSMUSG00000006519	1051.79	975.818	881.451	989.434	1387.37	1161.57	0.28257	0.117292	Cyba
ENSMUSG00000006522	0	0	1.83636	0	0	0	-1.59427	NA	Itih3
ENSMUSG00000006526	534.515	587.437	379.208	419.626	408.369	375.021	-0.31967	0.164146	Stimate
ENSMUSG00000006527	388.408	459.156	396.653	250.671	279.869	257.758	-0.658526	0.000154954	Sfmbt1
ENSMUSG00000006529	0	0	0	0	0	0	NA	NA	Itih1
ENSMUSG00000006538	265.896	207.018	250.663	843.67	775.356	716.855	1.69116	3.15755e-27	Ihh
ENSMUSG00000006542	10.89	6.19286	6.42725	2.20856	2.17797	0	-2.4198	0.124297	Prkag3
ENSMUSG00000006546	0	0	0	0	0	0	NA	NA	Cryba2
ENSMUSG00000006567	7.25997	15.9245	41.318	26.5027	27.2246	24.3377	0.276572	0.776558	Atp7b
ENSMUSG00000006570	0	0	0	0	0	0	NA	NA	Defb2
ENSMUSG00000006574	1.81499	0.884694	0	0	0	0	-2.15373	NA	Slc4a1
ENSMUSG00000006575	0	2.65408	0.918179	0	2.17797	5.53129	1.10539	0.710101	Rundc3a
ENSMUSG00000006576	461.008	448.54	488.471	435.086	324.517	399.359	-0.270641	0.171754	Slc4a3
ENSMUSG00000006585	5118.28	5078.15	5040.8	5341.4	5332.75	5777.99	0.110664	0.299646	Cdt1
ENSMUSG00000006586	179.684	422.884	239.645	75.091	18.5127	21.0189	-2.87758	0.0003804	Runx1t1
ENSMUSG00000006587	0.907496	2.65408	2.75454	0	2.17797	0	-1.53082	NA	Snai3
ENSMUSG00000006589	2316.84	2176.35	1818.91	2122.43	2588.51	2546.61	0.201335	0.217412	Aprt
ENSMUSG00000006599	1482.85	1457.98	1421.34	1109.8	983.352	1026.61	-0.48367	1.69766e-05	Gtf2h1
ENSMUSG00000006611	147.922	161.899	131.3	163.433	181.86	189.17	0.276563	0.305575	Hfe
ENSMUSG00000006638	88.0271	36.2725	68.8634	112.637	144.835	111.732	0.935668	0.019292	Abhd1
ENSMUSG00000006641	408.373	459.156	365.435	474.84	591.318	460.203	0.307861	0.126804	Slc5a6
ENSMUSG00000006642	15.4274	8.84694	10.1	40.8583	20.6907	34.294	1.4796	0.025857	Tcf23
ENSMUSG00000006649	0.907496	0	2.75454	3.31284	3.26695	1.10626	1.07593	0.681098	Nphs1
ENSMUSG00000006651	182.407	157.476	151.499	260.61	336.496	288.733	0.850351	5.07773e-05	Aplp1
ENSMUSG00000006673	2961.16	2896.49	3031.83	3142.78	2514.46	3034.47	-0.0324845	0.851288	Qrich1
ENSMUSG00000006675	0	2.65408	2.75454	3.31284	1.08898	2.21252	0.28888	0.916988	P4htm
ENSMUSG00000006676	4336.92	3859.04	4165.78	4474.54	4654.32	5108.7	0.203841	0.0812316	Usp19
ENSMUSG00000006678	1461.07	1701.27	1836.36	1354.95	1147.79	1125.06	-0.46246	0.00150664	Pola1
ENSMUSG00000006699	5690.91	5976.99	5588.03	4904.11	5327.31	4965.99	-0.183272	0.0720831	Cdc42
ENSMUSG00000006705	763.204	791.801	757.497	991.643	805.848	1018.86	0.284231	0.0689425	Pknox1
ENSMUSG00000006711	0	1.76939	0	1.10428	2.17797	3.31877	1.88792	NA	D130043K22Rik
ENSMUSG00000006715	348.478	380.419	251.581	233.003	236.309	259.971	-0.427383	0.0742894	Gmnn
ENSMUSG00000006717	858.491	768.799	628.034	574.225	654.479	534.323	-0.355277	0.057376	Acot13
ENSMUSG00000006720	127.957	116.78	109.263	50.7969	37.0255	66.3755	-1.19963	0.000389799	Zfp184
ENSMUSG00000006724	85.3046	85.8153	59.6816	37.5455	81.6738	25.4439	-0.673381	0.228556	Cyp27b1
ENSMUSG00000006728	7486.84	7634.03	6539.27	5261.89	7282.03	6041.28	-0.220883	0.174584	Cdk4
ENSMUSG00000006731	1680.68	1666.76	1483.78	1044.65	1106.41	1039.88	-0.598435	1.24386e-07	B4galnt1
ENSMUSG00000006732	304.919	256.561	280.044	221.96	204.729	223.464	-0.372152	0.0737533	Mettl1
ENSMUSG00000006736	1965.64	2065.76	1915.32	1739.24	1903.54	1965.82	-0.0844923	0.541848	Tspan31
ENSMUSG00000006740	2039.14	2615.16	2545.19	2061.69	1601.9	1752.31	-0.410749	0.00900058	Kif5b
ENSMUSG00000006763	536.33	564.435	525.198	598.52	631.611	592.954	0.165027	0.301698	Saal1
ENSMUSG00000006764	0.907496	0	0.918179	0	0	0	-1.58693	NA	Tph2
ENSMUSG00000006777	0	0	0	0	0	0	NA	NA	Krt23
ENSMUSG00000006782	654.305	620.171	619.77	1040.23	1088.98	1188.12	0.8084	1.95728e-11	Cnp
ENSMUSG00000006784	17.2424	9.73164	12.8545	7.72996	11.9788	11.0626	-0.371261	0.719134	Odad4
ENSMUSG00000006800	978.281	952.816	1140.38	443.92	401.835	427.016	-1.27091	6.31107e-21	Sulf2
ENSMUSG00000006818	893.884	761.722	763.006	674.715	800.403	794.293	-0.0917885	0.631386	Sod2
ENSMUSG00000006850	140.662	132.704	128.545	144.661	111.076	127.22	-0.0699177	0.845544	Tmco6
ENSMUSG00000006906	756.852	685.638	748.315	1089.92	1063.94	961.338	0.508002	6.68725e-05	Stambp
ENSMUSG00000006920	709.662	704.217	867.679	870.172	698.039	782.124	0.042918	0.849819	Ezh1
ENSMUSG00000006930	897.514	954.585	896.142	215.335	226.509	253.333	-1.98319	3.07631e-47	Hap1
ENSMUSG00000006931	2006.47	1746.39	1796.88	2646.96	2999.06	3093.1	0.655106	1.17423e-08	P3h4
ENSMUSG00000006932	16584.5	15736.9	15702.7	32292.4	32688	32376.9	1.01953	8.83677e-43	Ctnnb1
ENSMUSG00000006941	735.979	634.326	648.234	796.186	1009.49	919.3	0.433048	0.00540955	Eif1b
ENSMUSG00000006948	1.81499	1.76939	0	3.31284	4.35594	5.53129	1.87604	0.348015	Klk4
ENSMUSG00000006958	71.6922	47.7735	57.8452	29.8155	22.8687	35.4003	-1.00949	0.0291685	Chrd
ENSMUSG00000006998	3597.31	3743.14	3487.24	2870.02	2901.05	2737.99	-0.347672	0.000242692	Psmd2
ENSMUSG00000007021	34.4848	25.6561	17.4454	20.9813	34.8475	35.4003	0.233512	0.752836	Syngr3
ENSMUSG00000007029	4559.26	4503.09	5310.74	4356.38	3729.77	3755.75	-0.279451	0.0312557	Vars
ENSMUSG00000007030	16.3349	17.6939	26.6272	6.62568	14.1568	0	-1.54297	0.166403	Vwa7
ENSMUSG00000007033	0	0	1.83636	1.10428	0	0	-0.632432	NA	Hspa1l
ENSMUSG00000007034	0	7.07755	3.67271	6.62568	5.44492	4.42503	0.615197	0.744781	Slc44a4
ENSMUSG00000007035	73.5072	54.851	59.6816	97.1766	99.0975	63.0567	0.464225	0.256524	Msh5
ENSMUSG00000007036	690.604	754.644	891.551	714.469	984.441	938.107	0.174501	0.420265	Abhd16a
ENSMUSG00000007038	1871.26	1676.5	1659.15	2547.57	2860.76	2455.89	0.594925	2.04224e-07	Neu1
ENSMUSG00000007039	1571.78	1614.57	1194.55	1724.88	2159.45	1947.01	0.412534	0.0127661	Ddah2
ENSMUSG00000007041	3551.94	3241.52	3257.7	3758.97	4268.82	3868.58	0.243192	0.0307786	Clic1
ENSMUSG00000007050	1180.65	1303.15	1255.15	1372.62	1644.37	1504.51	0.274172	0.0394653	Lsm2
ENSMUSG00000007080	3210.72	3575.93	3025.4	3255.42	3175.48	3010.13	-0.0556685	0.705824	Pole
ENSMUSG00000007097	0	0.884694	0.918179	0	2.17797	1.10626	0.865861	NA	Atp1a2
ENSMUSG00000007107	0	0	0	0	0	0	NA	NA	Atp1a4
ENSMUSG00000007122	0.907496	4.42347	1.83636	2.20856	6.5339	8.85006	1.29182	0.448632	Casq1
ENSMUSG00000007207	300.381	279.563	250.663	205.396	231.954	214.614	-0.349374	0.101685	Stx1a
ENSMUSG00000007209	0	0	0	0	0	0	NA	NA	Ceacam9
ENSMUSG00000007216	72.5997	148.629	113.854	260.61	184.038	194.701	0.931476	0.00402755	Zfp775
ENSMUSG00000007279	3.62998	8.84694	5.50907	0	1.08898	2.21252	-2.44702	0.183745	Scube2
ENSMUSG00000007338	920.201	865.231	747.397	746.493	891.878	854.031	-0.0232458	0.914067	Mrpl49
ENSMUSG00000007379	319.439	285.756	356.253	515.699	414.903	495.604	0.569079	0.00188011	Dennd2c
ENSMUSG00000007411	1981.06	1728.69	1792.28	1856.29	1803.36	1856.3	0.00367205	0.983151	Mark3
ENSMUSG00000007415	2208.85	2011.79	1901.55	2348.8	2412.1	2388.41	0.223749	0.0561391	Gatad1
ENSMUSG00000007440	0	0	4.59089	0	0	0	-2.91785	NA	Pcdha11
ENSMUSG00000007457	0	0	0	0	0	0	NA	NA	2310003L06Rik
ENSMUSG00000007458	2046.4	2134.77	1928.17	2655.79	2686.52	2568.73	0.372795	0.000219201	M6pr
ENSMUSG00000007476	1112.59	1192.57	1099.98	1063.42	1110.76	1166	-0.0278746	0.86721	Lrrc8a
ENSMUSG00000007480	0	0.884694	0	0	0	0	-0.677894	NA	Mc5r
ENSMUSG00000007564	4244.36	4191.68	3695.67	3861.67	4408.21	4777.93	0.105	0.497752	Ppp2r1a
ENSMUSG00000007570	324.884	351.224	341.562	394.228	407.28	467.947	0.318817	0.0761709	Fance
ENSMUSG00000007589	557.203	671.483	564.68	566.495	521.623	568.617	-0.114594	0.553635	Tinf2
ENSMUSG00000007591	41.7448	19.4633	34.8908	27.607	22.8687	26.5502	-0.318428	0.649854	Tssk4
ENSMUSG00000007594	401.113	337.953	344.317	352.265	378.966	330.771	-0.0285857	0.909128	Hapln4
ENSMUSG00000007603	565.37	644.057	511.425	559.87	628.344	582.998	0.0414311	0.851808	Dus3l
ENSMUSG00000007610	379.333	325.568	302.081	437.295	455.195	448.035	0.412746	0.0195511	Gtpbp3
ENSMUSG00000007613	451.026	539.664	636.298	702.322	620.721	683.667	0.302682	0.114954	Tgfbr1
ENSMUSG00000007617	126.142	114.126	142.318	99.3852	138.301	121.688	-0.0897413	0.812152	Homer1
ENSMUSG00000007646	396.576	356.532	368.19	373.246	344.119	329.665	-0.0987984	0.643396	Rad51c
ENSMUSG00000007653	0	0	0.918179	0	0	0	-0.677894	NA	Gabrb2
ENSMUSG00000007655	591.687	568.858	524.28	66.2568	92.5636	67.4817	-2.8956	5.18506e-50	Cav1
ENSMUSG00000007656	1771.43	1711.88	1731.68	1340.6	1371.03	1710.27	-0.238035	0.109864	Arpp19
ENSMUSG00000007659	675.177	586.552	562.843	648.212	735.064	669.286	0.169934	0.333937	Bcl2l1
ENSMUSG00000007670	5955.9	5674.43	5886.44	6334.15	6157.11	6599.94	0.124175	0.223216	Khsrp
ENSMUSG00000007682	0.907496	0	5.50907	0	0	0	-3.40069	NA	Dio2
ENSMUSG00000007721	627.987	531.701	471.026	496.926	616.365	636.098	0.101334	0.667711	Ccdc124
ENSMUSG00000007739	3188.94	2979.65	2599.36	2788.31	3043.71	2640.64	-0.0494315	0.769351	Cct4
ENSMUSG00000007777	184.222	132.704	96.4087	129.201	129.589	149.345	-0.0184789	0.968444	0610009B22Rik
ENSMUSG00000007783	1001.88	1051.9	972.351	1136.3	1021.47	1189.23	0.145253	0.325734	Cpt1c
ENSMUSG00000007805	243.209	251.253	202.917	14.3556	32.6695	30.9752	-3.15977	1.5792e-23	Twist2
ENSMUSG00000007812	542.683	525.508	595.898	551.035	516.178	375.021	-0.206264	0.359773	Zfp655
ENSMUSG00000007815	7608.45	7485.4	7221.47	8475.35	9201.91	8384.33	0.223896	0.0204744	Rhoa
ENSMUSG00000007817	2018.27	1990.56	2763.72	2462.54	1778.31	1987.95	-0.120712	0.600181	Zmiz1
ENSMUSG00000007827	311.271	452.079	535.298	689.07	422.526	454.672	0.270301	0.390043	Ankrd26
ENSMUSG00000007833	1300.44	1109.41	1324.93	2145.62	2551.49	2874.06	1.01959	3.69409e-13	Aldh16a1
ENSMUSG00000007836	2437.53	2477.14	1896.04	1695.07	2136.59	1973.56	-0.230488	0.184079	Hnrnpa0
ENSMUSG00000007837	261.359	305.22	333.299	362.204	360.454	325.24	0.219807	0.308401	Prrg2
ENSMUSG00000007850	4654.55	4533.17	4528.46	3658.48	3464.06	3571	-0.35915	4.24537e-05	Hnrnph1
ENSMUSG00000007867	250.469	268.062	229.545	301.468	255.911	293.158	0.184823	0.42467	Ift43
ENSMUSG00000007872	4874.16	4000.59	3562.53	5373.42	7078.39	5793.47	0.552862	0.000471867	Id3
ENSMUSG00000007877	3.62998	1.76939	3.67271	3.31284	8.71187	0	0.409443	0.856132	Tcap
ENSMUSG00000007880	3363.18	3231.79	4270.45	3982.03	3087.27	3614.15	-0.0243438	0.912748	Arid1a
ENSMUSG00000007888	210.539	145.975	133.136	124.784	124.144	137.176	-0.342785	0.289239	Crlf1
ENSMUSG00000007891	7793.58	7218.22	6794.52	10699.4	11779.5	11250.6	0.629266	5.71252e-11	Ctsd
ENSMUSG00000007892	8604.88	8087.88	6878.99	10199.1	13079.8	12437.7	0.599529	9.42259e-06	Rplp1
ENSMUSG00000007907	0	0	0	0	0	0	NA	NA	Cabs1
ENSMUSG00000007908	0	0	0	0	0	3.31877	2.7342	NA	Hmgcll1
ENSMUSG00000007944	0	0.884694	0	4.41712	7.62289	4.42503	4.0843	0.0575501	Ttc9b
ENSMUSG00000007946	0	0	0	0	0	0	NA	NA	Phox2a
ENSMUSG00000007950	1569.06	1402.24	1248.72	1383.66	1477.75	1456.94	0.0332042	0.85807	Abhd8
ENSMUSG00000007987	386.593	401.651	380.126	380.976	435.594	424.803	0.0874146	0.669893	Ift22
ENSMUSG00000007989	260.451	281.333	390.226	320.241	213.441	292.052	-0.174623	0.580306	Fzd3
ENSMUSG00000008028	0	0	0	1.10428	0	0	1.24566	NA	1700008O03Rik
ENSMUSG00000008035	1146.17	1081.1	976.024	769.683	805.848	746.724	-0.464041	0.00034794	Mid1ip1
ENSMUSG00000008036	1758.73	1727.81	1317.59	1548.2	1856.72	1752.31	0.102266	0.605514	Ap2s1
ENSMUSG00000008090	471.898	518.431	418.689	654.838	607.653	564.192	0.374293	0.0252728	Fgfrl1
ENSMUSG00000008129	88.0271	69.0062	63.3543	104.907	112.165	119.476	0.610748	0.0578183	Brme1
ENSMUSG00000008136	373.888	400.767	336.053	499.134	448.661	476.797	0.358762	0.0361578	Fhl2
ENSMUSG00000008140	2304.13	2130.34	2009.89	3228.91	3888.76	3874.12	0.770315	6.38891e-11	Emc10
ENSMUSG00000008153	1.81499	0.884694	0	0	0	6.63755	1.29559	0.721271	Clstn3
ENSMUSG00000008167	183.314	153.937	135.89	97.1766	158.992	119.476	-0.332634	0.327505	Fbxw9
ENSMUSG00000008193	14.5199	32.7337	36.7271	35.3369	15.2458	14.3814	-0.370787	0.666607	Spib
ENSMUSG00000008200	1708.81	1826.89	2149.46	2275.92	2058.18	2203.67	0.201635	0.16663	Fnbp4
ENSMUSG00000008206	0	0	0	0	0	0	NA	NA	Cers4
ENSMUSG00000008226	269.526	273.371	248.826	310.303	321.25	245.589	0.147831	0.5527	Scrn3
ENSMUSG00000008301	429.246	438.808	380.126	308.094	249.377	341.834	-0.473281	0.0173418	Phax
ENSMUSG00000008305	498.215	528.163	611.507	567.6	633.789	673.711	0.195262	0.292436	Tle1
ENSMUSG00000008307	22.6874	43.35	74.3725	39.7541	50.0933	96.2445	0.406658	0.562043	1700109H08Rik
ENSMUSG00000008318	101.64	122.973	113.854	77.2996	53.3602	56.4192	-0.855774	0.00880424	Relt
ENSMUSG00000008333	517.273	575.051	498.571	591.894	543.403	531.004	0.0666058	0.736323	Snrpb2
ENSMUSG00000008348	32540.1	30797.1	28201.9	26545.8	24817.9	26258.1	-0.237929	0.0204645	Ubc
ENSMUSG00000008373	626.172	691.831	561.007	462.693	541.225	526.579	-0.296109	0.0873751	Prpf31
ENSMUSG00000008384	951.056	875.847	797.897	1091.03	1293.71	1104.05	0.410538	0.00430253	Sertad1
ENSMUSG00000008393	2077.26	2061.34	2117.32	2672.36	2493.77	2858.57	0.359209	0.000679618	Carhsp1
ENSMUSG00000008398	1236.01	1087.29	1142.21	846.982	1094.43	849.606	-0.312128	0.0568208	Elk3
ENSMUSG00000008429	1105.33	1113.83	1032.95	1177.16	1182.64	1183.7	0.123727	0.353448	Herpud2
ENSMUSG00000008435	149.737	220.289	208.427	144.661	145.924	152.664	-0.384281	0.170841	Rdh13
ENSMUSG00000008438	1.81499	0	1.83636	4.41712	0	1.10626	0.599294	NA	Adam21
ENSMUSG00000008450	58.0797	128.281	116.609	101.594	132.856	70.8005	0.0108546	0.986012	Nutf2
ENSMUSG00000008461	0	0	0	0	0	0	NA	NA	Fut1
ENSMUSG00000008475	3270.62	2917.72	2859.21	2825.85	3000.15	2794.41	-0.0697471	0.614807	Arpc5
ENSMUSG00000008482	0	1.76939	4.59089	1.10428	0	0	-2.42682	NA	Rnf151
ENSMUSG00000008489	0	0	0	0	0	0	NA	NA	Elavl2
ENSMUSG00000008496	13.6124	20.348	22.0363	13.2514	21.7797	1.10626	-0.630712	0.586786	Pou2f2
ENSMUSG00000008540	36.2998	39.8112	42.2362	0	1.08898	6.63755	-3.94044	5.63089e-06	Mgst1
ENSMUSG00000008575	1913.91	1818.93	2252.29	2618.25	2235.68	2255.66	0.248447	0.0912554	Nfib
ENSMUSG00000008590	0	0.884694	0	0	0	0	-0.677894	NA	Htr3b
ENSMUSG00000008601	3.62998	6.19286	18.3636	7.72996	5.44492	6.63755	-0.507307	0.712534	Rab25
ENSMUSG00000008604	2217.92	2387.79	2385.43	2243.9	2216.08	2143.93	-0.0822131	0.511279	Ubqln4
ENSMUSG00000008658	0	0	0	0	0	0	NA	NA	Rbfox1
ENSMUSG00000008668	10222	8857.56	8001.01	13677.6	16105	16055.1	0.759273	8.3711e-10	Rps18
ENSMUSG00000008682	1508.26	1520.79	1318.5	1454.34	1397.17	1025.5	-0.165267	0.405991	Rpl10
ENSMUSG00000008683	2657.15	2488.65	2090.69	3999.7	4881.91	4425.03	0.878762	9.03346e-12	Rps15a
ENSMUSG00000008690	3233.41	3530.82	3033.66	3880.44	4558.49	4116.39	0.357727	0.00260293	Ncaph2
ENSMUSG00000008730	3355.92	2578	4072.12	6159.67	3424.85	5602.09	0.601949	0.0105441	Hipk1
ENSMUSG00000008734	383.871	306.989	340.644	625.022	569.539	568.617	0.773617	8.85567e-07	Gprc5b
ENSMUSG00000008763	1415.69	1251.84	1360.74	1189.31	1111.85	1109.58	-0.240016	0.0589942	Man1a2
ENSMUSG00000008789	0	0	0	0	0	0	NA	NA	Ceacam5
ENSMUSG00000008813	0	0	0	0	0	0	NA	NA	Tppp2
ENSMUSG00000008822	211.447	173.4	160.681	213.126	189.483	211.295	0.170246	0.545503	Acyp1
ENSMUSG00000008843	0	0	0	0	0	0	NA	NA	Cldn13
ENSMUSG00000008845	0	0	0	0	0	0	NA	NA	Cd163
ENSMUSG00000008855	2341.34	1996.76	2423.99	3978.72	3300.71	3771.23	0.708645	1.21558e-08	Hdac5
ENSMUSG00000008859	1066.31	998.82	962.251	767.474	818.916	758.893	-0.368268	0.00363005	Rala
ENSMUSG00000008874	0	0	0	0	0	0	NA	NA	Clec3a
ENSMUSG00000008892	2064.55	2105.57	1756.48	1140.72	1362.32	1294.32	-0.642232	7.40603e-07	Vdac3
ENSMUSG00000008932	0	0	0.918179	0	0	0	-0.677894	NA	Slc1a7
ENSMUSG00000008958	3877.73	3743.14	3328.4	2818.12	3160.23	2710.33	-0.333619	0.00603253	Vps72
ENSMUSG00000008976	1858.55	1551.75	1949.29	1883.9	1416.77	1739.04	-0.088758	0.660016	Gabpa
ENSMUSG00000008999	0	0	0	0	0	0	NA	NA	Bmp7
ENSMUSG00000009013	2828.67	2759.36	2456.13	2820.33	3834.31	3562.15	0.344928	0.0231177	Dynll1
ENSMUSG00000009030	357.553	351.224	421.444	389.811	390.945	384.978	0.0448729	0.848912	Pdcl
ENSMUSG00000009035	3551.94	3443.23	4022.54	4181.91	3077.47	3938.28	0.023369	0.911195	Tmem184b
ENSMUSG00000009047	0	0	0	0	0	0	NA	NA	Gm5965
ENSMUSG00000009070	0	0	0	0	0	0	NA	NA	Rsph14
ENSMUSG00000009073	2217.01	2463.87	2174.25	1941.32	1675.95	1752.31	-0.352466	0.00358031	Nf2
ENSMUSG00000009075	0	0	0	0	0	0	NA	NA	Cabp7
ENSMUSG00000009076	253.191	275.14	194.654	231.899	292.937	214.614	0.0323386	0.924197	Zmat5
ENSMUSG00000009079	3766.11	3945.74	4500.91	3480.69	3314.87	3372.98	-0.264252	0.0235622	Ewsr1
ENSMUSG00000009090	1630.77	1734.89	1661.9	1691.76	1625.85	1725.76	0.00446292	0.978173	Ap1b1
ENSMUSG00000009092	0	0	0	0	2.17797	0	2.12918	NA	Derl3
ENSMUSG00000009093	0	0	0	0	0	0	NA	NA	Gstt4
ENSMUSG00000009097	0	0	0	0	0	0	NA	NA	Tbx1
ENSMUSG00000009108	9.07496	8.84694	8.26361	13.2514	6.5339	5.53129	-0.0491196	0.97215	Gnat2
ENSMUSG00000009112	1482.85	1387.2	1932.77	2377.51	2174.7	2438.19	0.541596	0.000401336	Bcl2l13
ENSMUSG00000009114	0	0	0.918179	0	0	0	-0.677894	NA	2610028H24Rik
ENSMUSG00000009115	0.907496	3.53878	3.67271	1.10428	0	0	-2.78019	NA	Spatc1l
ENSMUSG00000009145	195.112	217.635	212.099	210.917	194.928	151.557	-0.164751	0.566526	Dqx1
ENSMUSG00000009185	0	0	0	0	0	0	NA	NA	Ccl8
ENSMUSG00000009207	393.853	447.655	464.598	406.375	325.606	347.365	-0.275213	0.163577	Lnpk
ENSMUSG00000009210	0	0	0	0	0	0	NA	NA	Prr29
ENSMUSG00000009214	0	1.76939	0.918179	0	0	0	-2.14781	NA	Mymk
ENSMUSG00000009216	0	0	0	0	0	0	NA	NA	Fam163b
ENSMUSG00000009246	0	0	0.918179	0	0	0	-0.677894	NA	Trpm5
ENSMUSG00000009248	0	0	0	0	0	0	NA	NA	Ascl2
ENSMUSG00000009281	0.907496	0	0	0	0	2.21252	1.18707	NA	Rarres2
ENSMUSG00000009291	2954.81	2809.79	2702.2	2778.37	3082.91	3028.93	0.0704076	0.596618	Pttg1ip
ENSMUSG00000009292	0	0	0	0	0	1.10626	1.24566	NA	Trpm2
ENSMUSG00000009293	512.735	429.077	421.444	413.001	563.005	380.553	-0.00690273	0.983016	Ube2g2
ENSMUSG00000009350	0	0	0	0	0	0	NA	NA	Mpo
ENSMUSG00000009356	0	0	0	0	0	0	NA	NA	Lpo
ENSMUSG00000009376	487.325	425.538	437.971	57.4225	45.7373	68.588	-2.97617	4.75444e-44	Met
ENSMUSG00000009378	0	1.76939	1.83636	0	1.08898	0	-1.60932	NA	Slc16a12
ENSMUSG00000009394	8.16746	0.884694	2.75454	8.83424	2.17797	3.31877	0.280425	0.888227	Syn2
ENSMUSG00000009406	2231.53	2159.54	2306.46	2257.15	2107.18	2531.12	0.0420053	0.791704	Elk1
ENSMUSG00000009418	2218.83	2115.3	3782.9	6524.08	4292.77	6147.48	1.0635	0.00614666	Nav1
ENSMUSG00000009470	3325.97	3554.7	4605.58	2855.67	2040.76	2518.95	-0.63132	0.00022925	Tnpo1
ENSMUSG00000009471	0	0	0	0	0	0	NA	NA	Myod1
ENSMUSG00000009487	14.5199	17.6939	31.2181	1.10428	0	0	-5.74533	0.000218752	Otog
ENSMUSG00000009535	378.426	356.532	368.19	298.155	288.581	336.302	-0.257209	0.177455	Rnmt
ENSMUSG00000009545	0	0	0	0	3.26695	0	2.71356	NA	Kcnq1
ENSMUSG00000009549	807.671	787.378	659.252	779.621	929.992	824.162	0.16856	0.348276	Srp14
ENSMUSG00000009551	0	0	0	0	0	3.31877	2.7342	NA	6330409D20Rik
ENSMUSG00000009555	1137.09	1188.14	1090.8	1075.57	1257.78	1004.48	-0.0333821	0.862605	Cdk9
ENSMUSG00000009563	733.257	636.095	507.753	639.378	822.183	662.649	0.178413	0.443162	Tor2a
ENSMUSG00000009566	717.829	655.558	621.607	351.161	418.17	470.16	-0.686661	3.69289e-05	Fpgs
ENSMUSG00000009569	1604.45	1620.76	2169.66	2331.13	1645.45	1789.93	0.0961478	0.685904	Mrtfb
ENSMUSG00000009575	3992.98	4215.57	5253.82	5011.22	4314.55	4305.56	0.0180185	0.929643	Cbx5
ENSMUSG00000009580	0	0	0	0	0	0	NA	NA	Odam
ENSMUSG00000009585	171.517	159.245	142.318	120.366	102.364	113.945	-0.490999	0.0669592	Apobec3
ENSMUSG00000009588	0	0	0	0	0	0	NA	NA	St6galnac1
ENSMUSG00000009596	9.98246	21.2327	14.6909	0	0	0	-6.24156	0.000140506	Taf7l
ENSMUSG00000009614	914.756	920.967	960.415	791.768	984.441	984.57	-0.0182902	0.929038	Sardh
ENSMUSG00000009621	737.794	808.611	833.706	1349.43	1134.72	1299.85	0.668831	2.04224e-07	Vav2
ENSMUSG00000009628	11.7974	33.6184	11.9363	2.20856	1.08898	0	-4.1209	0.00180226	Tex15
ENSMUSG00000009630	1216.95	1034.21	938.378	975.079	1096.61	1037.67	-0.036722	0.859295	Ppp2cb
ENSMUSG00000009633	0	0	0	0	0	0	NA	NA	G0s2
ENSMUSG00000009640	508.198	542.318	504.08	484.779	484.598	556.448	-0.0271174	0.90006	Dmap1
ENSMUSG00000009646	0	0	0	0	0	0	NA	NA	Pla2g12b
ENSMUSG00000009647	712.384	647.596	655.579	607.354	749.221	589.636	-0.0503492	0.816617	Mcu
ENSMUSG00000009654	2.72249	20.348	3.67271	25.3984	3.26695	2.21252	0.204843	0.910572	Oit3
ENSMUSG00000009670	0	0	0	0	2.17797	0	2.12918	NA	Tex11
ENSMUSG00000009681	704.217	640.519	609.671	458.276	471.53	409.315	-0.54538	0.000282924	Bcr
ENSMUSG00000009687	2338.62	1948.98	2067.74	5426.43	5452.54	5409.6	1.35787	5.38239e-42	Fxyd5
ENSMUSG00000009731	189.667	200.826	211.181	237.42	215.619	203.551	0.12606	0.628694	Kcnd1
ENSMUSG00000009733	524.533	499.852	621.607	556.557	554.293	446.928	-0.0792178	0.73127	Tfcp2
ENSMUSG00000009734	0	0	0	0	0	0	NA	NA	Pou6f2
ENSMUSG00000009739	1394.82	1350.93	1928.17	2143.41	1493	1908.3	0.24652	0.26332	Pou6f1
ENSMUSG00000009741	1933.87	1963.14	2417.56	2498.98	2383.79	2240.17	0.173863	0.254486	Ubp1
ENSMUSG00000009772	126.142	178.708	148.745	66.2568	32.6695	58.6317	-1.52644	8.71084e-06	Nuak2
ENSMUSG00000009828	879.364	919.197	759.334	797.29	726.352	654.905	-0.231712	0.171883	Cilk1
ENSMUSG00000009863	1501	1343.85	1234.03	976.183	1109.67	1144.98	-0.336277	0.0190109	Sdhb
ENSMUSG00000009876	0.907496	1.76939	3.67271	8.83424	8.71187	6.63755	1.93201	0.164662	Cox4i2
ENSMUSG00000009894	643.415	671.483	553.662	576.434	707.839	589.636	0.00407916	0.986994	Snap47
ENSMUSG00000009900	0	0.884694	0	0	0	0	-0.677894	NA	Wnt3a
ENSMUSG00000009905	685.159	681.215	699.652	791.768	740.509	881.688	0.224494	0.135777	Kdsr
ENSMUSG00000009907	1535.48	1945.44	1792.28	2397.39	2064.71	2010.07	0.295504	0.0477298	Vps4b
ENSMUSG00000009927	3857.77	3688.29	3243.01	6123.23	6552.42	6982.7	0.865542	6.90927e-16	Rps25
ENSMUSG00000009941	0	0	0	0	0	0	NA	NA	Nxf2
ENSMUSG00000009995	582.612	529.932	506.835	711.156	630.522	672.605	0.314751	0.0395082	Taz
ENSMUSG00000010021	159.719	152.167	168.027	219.752	235.221	251.121	0.557273	0.00854512	Kif19a
ENSMUSG00000010025	1120.76	1074.02	1016.42	748.702	800.403	663.755	-0.537137	5.17848e-05	Aldh3a2
ENSMUSG00000010044	14.5199	18.5786	22.9545	61.8397	35.9365	23.2314	1.1105	0.0799056	Zmynd10
ENSMUSG00000010045	869.381	682.984	629.87	768.579	876.632	866.2	0.202713	0.302955	Tmem115
ENSMUSG00000010047	447.396	351.224	309.426	501.343	576.072	450.247	0.463367	0.0288733	Hyal2
ENSMUSG00000010048	726.904	859.038	706.997	757.536	789.513	695.836	-0.0319797	0.87905	Ifrd2
ENSMUSG00000010051	359.368	316.721	410.426	499.134	319.072	310.859	0.0555211	0.869504	Hyal1
ENSMUSG00000010054	507.29	511.353	417.771	564.287	652.301	621.717	0.355756	0.0362057	Tusc2
ENSMUSG00000010057	569.907	466.234	421.444	569.808	652.301	565.298	0.294332	0.127903	Nprl2
ENSMUSG00000010064	0	8.84694	0	2.20856	2.17797	1.10626	-0.690866	0.820735	Slc38a3
ENSMUSG00000010066	64.4322	44.2347	51.418	179.998	310.36	369.49	2.42572	8.44445e-15	Cacna2d2
ENSMUSG00000010067	843.971	797.11	751.07	606.249	776.445	821.95	-0.11776	0.566601	Rassf1
ENSMUSG00000010080	99.8246	105.279	82.6361	11.0428	17.4237	5.53129	-3.07928	3.11165e-11	Epn3
ENSMUSG00000010086	0	0	0	0	0	0	NA	NA	Rnf112
ENSMUSG00000010095	9495.13	8950.45	8034.98	5727.9	7228.67	6039.06	-0.479255	0.000181288	Slc3a2
ENSMUSG00000010097	2877.67	2237.39	2011.73	2407.33	3146.07	3000.17	0.263286	0.169473	Nxf1
ENSMUSG00000010110	1975.62	1911.82	1874	2684.5	2530.8	2740.2	0.465491	1.52321e-06	Stx5a
ENSMUSG00000010122	2.72249	0.884694	4.59089	1.10428	0	0	-2.79237	NA	Slc47a1
ENSMUSG00000010136	0	0	0	0	0	0	NA	NA	Pifo
ENSMUSG00000010142	0	0.884694	0	0	14.1568	4.42503	4.25915	0.0865061	Tnfrsf13b
ENSMUSG00000010154	58.9872	62.8133	57.8452	13.2514	15.2458	4.42503	-2.44667	5.43551e-06	Spire2
ENSMUSG00000010175	0	0	0	0	0	0	NA	NA	Prox1
ENSMUSG00000010205	5235.34	5034.8	5048.15	5054.29	5495.01	5386.37	0.0570182	0.629754	Raver1
ENSMUSG00000010277	4375.95	4868.47	6323.5	6112.19	5062.69	4501.36	0.0100233	0.969682	2610507B11Rik
ENSMUSG00000010290	270.434	288.41	332.381	259.506	270.068	241.164	-0.209311	0.353072	AI597479
ENSMUSG00000010307	696.049	741.374	583.962	447.233	523.801	460.203	-0.498159	0.00280152	Tmem86a
ENSMUSG00000010311	12.7049	7.07755	9.18179	4.41712	3.26695	0	-1.91283	0.171883	Optc
ENSMUSG00000010342	7.25997	6.19286	2.75454	24.2942	42.4704	3.31877	2.11179	0.0485593	Tex14
ENSMUSG00000010358	635.247	615.747	552.743	179.998	236.309	244.483	-1.4487	6.30322e-17	Ifi35
ENSMUSG00000010362	352.108	432.616	371.862	679.132	775.356	763.318	0.939022	3.27652e-10	Rdm1
ENSMUSG00000010376	532.7	679.445	517.853	463.797	913.657	538.748	0.147503	0.661542	Nedd8
ENSMUSG00000010392	1623.51	1857.86	1971.33	1525.01	1502.8	1455.84	-0.282281	0.0283782	Gosr1
ENSMUSG00000010406	394.761	343.261	292.899	326.867	355.009	349.578	0.000666402	0.998034	Mrpl52
ENSMUSG00000010435	0	0	0	0	0	0	NA	NA	Spaca7
ENSMUSG00000010453	1922.08	2068.42	2193.53	1838.63	1514.78	1736.83	-0.280851	0.036015	Kansl3
ENSMUSG00000010461	860.306	1004.13	944.806	556.557	445.394	522.154	-0.882413	1.05594e-09	Eya4
ENSMUSG00000010476	461.915	411.383	414.099	257.297	230.865	204.658	-0.893847	3.52059e-07	Ebf3
ENSMUSG00000010505	0	0	0	2.20856	0	0	2.14667	NA	Myt1
ENSMUSG00000010517	1409.34	1640.22	1229.44	1187.1	1210.95	1092.98	-0.293733	0.0626675	Faf1
ENSMUSG00000010529	16.3349	9.73164	14.6909	26.5027	22.8687	23.2314	0.834034	0.24059	Gm266
ENSMUSG00000010538	15.4274	12.3857	8.26361	24.2942	15.2458	21.0189	0.746327	0.357811	Tsacc
ENSMUSG00000010554	635.247	669.714	585.798	337.91	331.051	354.003	-0.886401	6.0069e-10	Mettl16
ENSMUSG00000010592	0	0	0.918179	0	0	0	-0.677894	NA	Dazl
ENSMUSG00000010601	3.62998	21.2327	19.2817	7.72996	19.6017	5.53129	-0.42514	0.736754	Apol7a
ENSMUSG00000010607	269.526	209.673	213.017	225.273	300.56	243.377	0.152428	0.592289	Pigyl
ENSMUSG00000010608	2248.78	2524.92	2703.12	2230.64	2100.65	1706.96	-0.308263	0.0440157	Rbm25
ENSMUSG00000010609	163.349	208.788	221.281	247.359	242.843	263.289	0.344497	0.149099	Psen2
ENSMUSG00000010651	0	0	0	0	0	0	NA	NA	Acaa1b
ENSMUSG00000010660	2588.18	2234.74	2587.43	3967.68	4561.75	4249.14	0.786196	7.78806e-13	Plcd1
ENSMUSG00000010663	7281.75	6439.69	6769.73	9867.84	8687.91	9375.54	0.446885	1.06197e-05	Fads1
ENSMUSG00000010721	167.887	210.557	148.745	130.305	145.924	149.345	-0.309372	0.289489	Lmbr1
ENSMUSG00000010751	304.011	165.438	192.817	122.575	105.631	132.751	-0.875542	0.00422205	Tnfrsf22
ENSMUSG00000010755	1408.43	1441.17	1430.52	901.092	865.742	743.405	-0.76979	1.94948e-10	Cars
ENSMUSG00000010760	0	5.30817	0.918179	1.10428	0	0	-2.39932	NA	Phlda2
ENSMUSG00000010796	0	0	0	0	0	0	NA	NA	Asz1
ENSMUSG00000010797	0	0	0	0	0	0	NA	NA	Wnt2
ENSMUSG00000010803	0	0	0	0	0	0	NA	NA	Gabra1
ENSMUSG00000010825	0	4.42347	4.59089	1.10428	0	0	-2.93115	0.348276	Grid2ip
ENSMUSG00000010830	2885.84	2571.81	2543.35	3363.64	3850.65	3749.11	0.454464	4.68566e-05	Kdelr3
ENSMUSG00000010841	0	0	0	0	0	0	NA	NA	Cfap97d1
ENSMUSG00000010911	269.526	285.756	219.445	224.169	241.754	222.358	-0.17094	0.501944	Apip
ENSMUSG00000010914	366.628	366.263	377.371	294.843	323.428	376.128	-0.159023	0.464021	Pdhx
ENSMUSG00000010936	2295.06	2478.91	2377.16	1796.66	1942.75	1930.42	-0.334882	0.00132401	Vac14
ENSMUSG00000011008	4.53748	0.884694	3.67271	0	1.08898	0	-2.94247	0.287733	Mcoln2
ENSMUSG00000011034	0	1.76939	0	0	0	0	-1.54768	NA	Slc5a1
ENSMUSG00000011096	2535.54	2733.71	2325.75	2298.01	2457.84	2505.67	-0.0648438	0.65978	Akt1s1
ENSMUSG00000011114	4297.9	3736.95	3547.84	4960.42	5451.45	5190.56	0.429808	0.000164942	Tbrg1
ENSMUSG00000011118	4997.58	4056.32	5871.75	12861.5	12034.4	13281.7	1.35498	1.25745e-23	Panx3
ENSMUSG00000011148	114.344	150.398	155.172	258.401	206.907	185.851	0.632838	0.0162455	Adssl1
ENSMUSG00000011154	0	2.65408	0	0	1.08898	1.10626	-0.278154	NA	Cfap161
ENSMUSG00000011158	1138.91	1106.75	1199.14	1218.02	940.882	904.919	-0.169082	0.356563	Brf1
ENSMUSG00000011171	1.81499	0	0.918179	0	0	0	-2.16991	NA	Vipr2
ENSMUSG00000011179	935.628	1006.78	837.379	938.638	890.789	959.126	0.00434864	0.983342	Odc1
ENSMUSG00000011254	206.002	144.205	106.509	117.054	124.144	192.489	-0.0748821	0.877267	Thg1l
ENSMUSG00000011256	676.085	607.785	917.26	2357.64	1803.36	2204.77	1.53228	6.37269e-19	Adam19
ENSMUSG00000011257	4512.98	4376.58	3632.31	5588.76	7744.85	6446.17	0.659569	9.06602e-06	Pabpc4
ENSMUSG00000011263	0.907496	2.65408	0	0	0	1.10626	-1.59388	NA	Exoc3l2
ENSMUSG00000011267	79.8596	71.6602	73.4543	46.3797	55.5382	35.4003	-0.711692	0.073122	Zfp296
ENSMUSG00000011305	0	0	0	0	0	0	NA	NA	Plin5
ENSMUSG00000011306	828.544	919.197	917.26	809.437	788.424	796.506	-0.154532	0.288841	Sugp1
ENSMUSG00000011349	0	0	0	2.20856	1.08898	2.21252	3.46604	NA	Dmrtc2
ENSMUSG00000011382	0.907496	2.65408	0	0	0	0	-2.55468	NA	Dhdh
ENSMUSG00000011427	225.059	259.215	208.427	173.372	156.814	195.808	-0.397667	0.0990149	Zfp790
ENSMUSG00000011463	0	0	0	0	0	0	NA	NA	Cpb1
ENSMUSG00000011486	8.16746	0	0	0	0	0	-3.74999	NA	Slc25a41
ENSMUSG00000011589	0	0	0	0	0	0	NA	NA	Fsd1
ENSMUSG00000011632	0	0	0	0	0	0	NA	NA	Pinlyp
ENSMUSG00000011658	129.772	122.088	114.772	199.875	312.538	226.783	1.01179	5.88387e-05	Fuz
ENSMUSG00000011751	29.0399	6.19286	3.67271	2.20856	8.71187	3.31877	-1.4483	0.290245	Sptbn4
ENSMUSG00000011752	13419.1	12069	12250.3	23885.6	27298.6	25491.5	1.02274	8.83486e-28	Pgam1
ENSMUSG00000011831	874.826	997.935	1309.32	891.154	717.64	810.887	-0.395115	0.0450918	Evi5
ENSMUSG00000011832	493.678	549.395	568.353	753.119	623.988	731.237	0.387685	0.0141889	Evi5l
ENSMUSG00000011837	631.617	541.433	499.489	504.656	649.034	639.417	0.100453	0.659906	Snapc2
ENSMUSG00000011877	5390.53	4841.05	4714.85	7287.14	7531.41	7487.15	0.577616	8.3711e-10	Git1
ENSMUSG00000011884	2138.06	2149.81	2029.17	2480.21	2779.09	2736.88	0.340048	0.00136141	Gltp
ENSMUSG00000011958	1661.63	1841.05	2077.84	1604.52	1449.44	1458.05	-0.306605	0.0260683	Bnip2
ENSMUSG00000011960	1853.11	1969.33	2586.51	1671.88	1387.37	1516.68	-0.485991	0.00305157	Ccnt1
ENSMUSG00000012017	7977.8	8104.68	7213.21	10412.3	13074.3	11690.9	0.594587	2.90903e-07	Scarf2
ENSMUSG00000012042	0	0	0	0	0	0	NA	NA	4930579F01Rik
ENSMUSG00000012076	689.697	814.803	719.852	652.629	726.352	667.074	-0.120626	0.494419	Brms1l
ENSMUSG00000012114	2202.49	2189.62	2390.94	2351.01	2440.41	2487.97	0.101935	0.409441	Med15
ENSMUSG00000012117	1500.09	1475.67	1466.33	1063.42	1179.37	1222.42	-0.358288	0.00226735	Dhdds
ENSMUSG00000012123	4.53748	8.84694	2.75454	0	1.08898	0	-3.77239	0.0875044	Crybg2
ENSMUSG00000012126	67.1547	48.6582	82.6361	40.8583	51.1822	38.719	-0.6008	0.188136	Ubxn11
ENSMUSG00000012187	0	0.884694	0	0	0	0	-0.677894	NA	Mogat1
ENSMUSG00000012211	0.907496	1.76939	7.34543	1.10428	7.62289	3.31877	0.269152	0.902518	Tex22
ENSMUSG00000012282	0	0	0.918179	0	0	0	-0.677894	NA	Wnt8a
ENSMUSG00000012296	2427.55	2756.71	2571.82	3246.58	3643.74	3520.11	0.424604	7.6808e-05	Tjap1
ENSMUSG00000012350	0	1.76939	2.75454	19.877	5.44492	7.74381	2.87047	0.0456775	Ehf
ENSMUSG00000012396	22.6874	25.6561	27.5454	54.1097	58.8051	48.6754	1.09063	0.0144466	Nanog
ENSMUSG00000012405	2130.8	2205.54	1778.51	2315.67	2359.83	3386.26	0.398709	0.0327929	Rpl15
ENSMUSG00000012422	588.965	689.177	642.725	426.252	370.255	425.909	-0.652241	1.7779e-05	Tmem167
ENSMUSG00000012428	0	0	0	0	0	0	NA	NA	Steap4
ENSMUSG00000012429	421.986	380.419	271.781	270.548	205.818	292.052	-0.483626	0.0628385	Mplkip
ENSMUSG00000012443	1679.78	2014.45	2238.52	4073.69	3895.3	4313.3	1.04982	7.3041e-17	Kif11
ENSMUSG00000012483	225.059	229.136	211.181	247.359	288.581	265.502	0.268402	0.215531	Rpa3
ENSMUSG00000012519	745.962	710.41	673.943	376.559	320.161	337.409	-1.04278	2.26195e-13	Mlkl
ENSMUSG00000012520	0	0	0	0	0	0	NA	NA	Phox2b
ENSMUSG00000012535	1993.77	1904.75	2104.47	2250.52	2180.15	2015.6	0.102855	0.442605	Tnpo3
ENSMUSG00000012609	759.574	674.137	688.634	516.803	557.56	448.035	-0.479155	0.0020763	Ttll5
ENSMUSG00000012640	262.266	293.719	334.217	366.621	311.449	376.128	0.243941	0.27028	Zfp715
ENSMUSG00000012705	0	0	0	0	0	0	NA	NA	Retn
ENSMUSG00000012777	0	0	0	0	0	0	NA	NA	Acp4
ENSMUSG00000012819	7.25997	7.07755	5.50907	4.41712	2.17797	3.31877	-1.00259	0.49182	Cdh23
ENSMUSG00000012848	10007.9	8867.29	7580.48	13083.5	15706.4	15944.5	0.757804	1.3506e-08	Rps5
ENSMUSG00000012889	297.659	305.22	317.69	318.033	438.86	329.665	0.239409	0.299266	Podnl1
ENSMUSG00000013033	1596.29	1792.39	1463.58	2031.87	1168.48	1834.18	0.0531002	0.853886	Adgrl1
ENSMUSG00000013076	3294.21	3609.55	4268.61	3620.93	2451.3	3100.84	-0.28447	0.129092	Amotl1
ENSMUSG00000013083	0	0	0	0	0	0	NA	NA	2200002J24Rik
ENSMUSG00000013089	185.129	244.176	213.017	192.145	119.788	182.533	-0.377929	0.20973	Etv5
ENSMUSG00000013091	1.81499	0.884694	0	0	0	0	-2.15373	NA	Tmem190
ENSMUSG00000013150	246.839	226.482	108.345	102.698	124.144	134.963	-0.685285	0.0660823	Gfod2
ENSMUSG00000013155	809.486	873.193	622.525	523.429	712.195	672.605	-0.272755	0.211894	Enkd1
ENSMUSG00000013158	3.62998	4.42347	6.42725	5.5214	13.0678	8.85006	0.923615	0.460234	4933405L10Rik
ENSMUSG00000013160	3428.52	3125.63	2856.45	3150.51	3311.6	3434.93	0.0726923	0.620195	Atp6v0d1
ENSMUSG00000013236	7956.92	8178.11	10402	14159.1	11972.3	14343.7	0.609036	9.67455e-06	Ptprs
ENSMUSG00000013275	1983.79	1782.66	1877.68	2144.51	2074.51	2199.24	0.185464	0.109248	Slc41a1
ENSMUSG00000013338	1.81499	0	4.59089	0	1.08898	0	-2.43606	NA	Fer1l4
ENSMUSG00000013353	0	0	0	0	0	0	NA	NA	4931406B18Rik
ENSMUSG00000013367	212.354	242.406	201.999	33.1284	58.8051	48.6754	-2.2232	1.72153e-15	Iglon5
ENSMUSG00000013415	1119.85	1175.76	1422.26	1280.96	908.213	1032.14	-0.206822	0.307336	Igf2bp1
ENSMUSG00000013418	11.7974	8.84694	11.0181	2.20856	6.5339	6.63755	-1.04076	0.373522	B4galnt2
ENSMUSG00000013419	1348.54	1295.19	1310.24	1764.64	1797.91	1844.13	0.451457	6.44262e-06	Zfp651
ENSMUSG00000013465	1542.74	1295.19	1155.99	1360.47	1562.69	1450.3	0.130978	0.473523	Nelfb
ENSMUSG00000013483	5.44498	5.30817	7.34543	8.83424	11.9788	12.1688	0.866764	0.424024	Card14
ENSMUSG00000013495	514.55	516.661	444.398	544.41	679.526	637.205	0.334806	0.0538102	Tmem175
ENSMUSG00000013523	0	0	0	0	0	0	NA	NA	Bcas1
ENSMUSG00000013539	252.284	202.595	149.663	151.286	248.288	183.639	-0.0517417	0.902004	Tango2
ENSMUSG00000013584	0	0	0	0	0	0	NA	NA	Aldh1a2
ENSMUSG00000013593	3081.86	3122.09	2951.94	3345.97	3672.05	3575.43	0.21039	0.0434363	Ndufs2
ENSMUSG00000013611	0	0.884694	0	0	0	0	-0.677894	NA	Snx31
ENSMUSG00000013622	966.483	976.703	745.561	1064.53	1241.44	1267.77	0.410372	0.0125126	Atraid
ENSMUSG00000013629	2249.68	2318.78	2306.46	2030.77	2635.34	2671.61	0.0940019	0.592418	Cad
ENSMUSG00000013643	0	0	0	0	0	0	NA	NA	Lypd8
ENSMUSG00000013646	451.026	513.123	490.307	406.375	510.733	533.216	-0.00413689	0.987562	Sh3bp5l
ENSMUSG00000013653	0	0	0	0	0	0	NA	NA	1810065E05Rik
ENSMUSG00000013662	1187.91	1136.83	1125.69	1193.73	1155.41	1242.33	0.0577646	0.695268	Atad1
ENSMUSG00000013663	3301.47	3460.04	3663.53	5382.26	4483.35	4786.78	0.491079	1.04623e-05	Pten
ENSMUSG00000013668	0	0	0	0	0	0	NA	NA	4933402N03Rik
ENSMUSG00000013698	4086.45	4030.67	3857.27	4926.19	5232.57	4753.59	0.316559	0.000963009	Pea15a
ENSMUSG00000013701	889.346	823.65	787.797	572.017	736.153	708.005	-0.310708	0.0610177	Timm23
ENSMUSG00000013707	1.81499	0	0.918179	0	1.08898	0	-1.20747	NA	Tnfaip8l2
ENSMUSG00000013736	307.641	427.307	337.89	445.025	398.568	373.915	0.182178	0.44572	Trnt1
ENSMUSG00000013766	0	0	0	0	0	0	NA	NA	Ly6g6e
ENSMUSG00000013787	4532.94	4290.77	3974.79	6277.83	6738.63	6490.42	0.607998	1.57501e-10	Ehmt2
ENSMUSG00000013822	1023.66	880.271	824.524	871.277	1035.62	1080.81	0.130966	0.492229	Elof1
ENSMUSG00000013833	693.327	696.254	527.034	672.506	691.505	995.632	0.299825	0.19866	Med16
ENSMUSG00000013846	804.949	623.709	876.86	2155.55	1924.23	2120.7	1.42753	3.13465e-23	St3gal1
ENSMUSG00000013858	2381.27	2585.08	2326.66	2272.61	3049.15	2611.88	0.121473	0.479757	Tmem259
ENSMUSG00000013878	334.866	265.408	327.79	303.677	263.534	255.546	-0.173513	0.475738	Rnf170
ENSMUSG00000013921	2460.22	2193.16	2484.59	1994.33	2167.08	2026.66	-0.205931	0.088355	Clip3
ENSMUSG00000013928	3.62998	2.65408	8.26361	0	3.26695	4.42503	-0.917534	0.642766	1700020L13Rik
ENSMUSG00000013936	4.53748	2.65408	1.83636	3.31284	5.44492	2.21252	0.281895	0.88781	Myl2
ENSMUSG00000013973	1170.67	1151.87	1100.9	1289.8	1188.08	1247.86	0.122011	0.365706	Dedd
ENSMUSG00000013974	0	0	0	0	0	0	NA	NA	Mcemp1
ENSMUSG00000013997	626.172	623.709	573.862	776.309	815.649	736.768	0.352599	0.0103887	Nit1
ENSMUSG00000014030	0	3.53878	1.83636	0	0	0	-3.14767	NA	Pax5
ENSMUSG00000014039	236.856	322.913	570.189	252.88	326.695	411.528	-0.188991	0.654845	Prdm15
ENSMUSG00000014074	799.504	879.386	964.087	753.119	604.386	725.705	-0.343417	0.0354233	Rnf168
ENSMUSG00000014075	155.182	221.174	169.863	170.059	211.263	182.533	0.0455485	0.896842	Dynlt2b
ENSMUSG00000014077	1860.37	1881.74	1874	1973.35	1960.17	1855.19	0.0436795	0.743211	Chp1
ENSMUSG00000014104	0	0	0	0	0	0	NA	NA	Sval2
ENSMUSG00000014158	855.769	718.372	882.37	1413.48	1426.57	1334.15	0.76511	1.69642e-09	Trpv4
ENSMUSG00000014164	0	0	0	0	0	0	NA	NA	Klhl3
ENSMUSG00000014177	322.161	299.027	296.572	364.412	405.102	293.158	0.211685	0.35668	Tvp23b
ENSMUSG00000014195	1268.68	1426.13	1280.86	1097.65	1116.21	1200.29	-0.219783	0.0948344	Dnajc7
ENSMUSG00000014198	0	0.884694	2.75454	17.6685	1.08898	1.10626	2.45146	0.24838	Zfp385c
ENSMUSG00000014226	2138.97	2271.01	1903.38	1825.37	1923.15	1743.46	-0.201134	0.129063	Cacybp
ENSMUSG00000014232	186.037	145.975	167.108	157.912	188.394	179.214	0.0747329	0.816156	Cluap1
ENSMUSG00000014243	49.9123	40.6959	25.709	27.607	27.2246	45.3566	-0.216099	0.750863	Zswim7
ENSMUSG00000014245	168.794	156.591	179.963	198.77	158.992	125.007	-0.0657461	0.858047	Pigl
ENSMUSG00000014294	559.925	557.357	468.271	538.888	658.835	702.474	0.261046	0.173787	Ndufa2
ENSMUSG00000014301	238.671	180.478	135.89	224.169	181.86	287.627	0.321343	0.349871	Pam16
ENSMUSG00000014303	2189.79	2409.02	2826.15	2154.45	2226.97	2086.4	-0.199048	0.175244	Glis2
ENSMUSG00000014313	1105.33	987.319	894.306	744.284	862.475	883.9	-0.262161	0.105681	Cox6c
ENSMUSG00000014329	2729.75	2701.86	3266.88	6008.39	4300.4	4944.97	0.810348	3.57435e-08	Bicc1
ENSMUSG00000014349	2821.41	2712.47	2829.83	3033.46	3054.6	2991.32	0.118485	0.267044	Ube2z
ENSMUSG00000014351	0	0	0	0	0	0	NA	NA	Gip
ENSMUSG00000014353	535.423	595.399	625.28	612.875	567.361	546.491	-0.0243212	0.908582	Tmem87b
ENSMUSG00000014355	3672.64	3996.16	5087.63	5770.96	6070	4730.36	0.377502	0.0235445	Anapc1
ENSMUSG00000014361	239.579	220.289	307.59	485.883	291.848	384.978	0.599481	0.0200369	Mertk
ENSMUSG00000014402	1754.19	1674.73	1653.64	1463.17	1466.86	1479.07	-0.205072	0.0649008	Tsg101
ENSMUSG00000014418	807.671	936.007	1005.41	1066.73	931.081	995.632	0.12284	0.487049	Hps5
ENSMUSG00000014426	1064.49	1162.49	1128.44	1255.57	1175.01	1137.23	0.0884964	0.551835	Map3k4
ENSMUSG00000014444	10764.7	9856.38	10438.8	16419.5	15887.2	16070.6	0.639291	4.94661e-15	Piezo1
ENSMUSG00000014453	0	0	0	0	0	0	NA	NA	Blk
ENSMUSG00000014470	1907.56	1497.79	1506.73	2014.21	2329.34	2504.57	0.4794	0.00150455	Rnf166
ENSMUSG00000014496	657.027	762.606	829.115	690.175	630.522	891.644	-0.0236145	0.928695	Ankrd28
ENSMUSG00000014498	1938.41	1903.86	2911.54	2105.86	1542	1841.92	-0.298918	0.17745	Ankrd52
ENSMUSG00000014503	0	0	0	0	0	2.21252	2.14892	NA	Pkd2l2
ENSMUSG00000014504	376.611	382.188	320.444	300.364	313.627	396.04	-0.0958758	0.708153	Srp19
ENSMUSG00000014529	0	0	0	0	0	0	NA	NA	Tmbim7
ENSMUSG00000014542	0	0	0	0	0	0	NA	NA	Clec4f
ENSMUSG00000014543	0	0	0	0	0	0	NA	NA	Klra17
ENSMUSG00000014547	593.502	536.125	642.725	612.875	453.017	513.304	-0.166437	0.433927	Wdfy2
ENSMUSG00000014550	931.998	967.856	1048.56	1332.87	945.238	1121.75	0.205494	0.269796	Rbsn
ENSMUSG00000014551	263.174	352.108	225.872	280.487	268.979	464.628	0.269321	0.428733	Mrps25
ENSMUSG00000014554	264.989	222.943	217.608	197.666	263.534	240.058	-0.00860746	0.98011	Dguok
ENSMUSG00000014592	263.174	161.014	195.572	168.955	216.708	253.333	0.0443381	0.910352	Camta1
ENSMUSG00000014599	4418.6	5131.23	4713.93	2656.9	2359.83	2555.46	-0.913627	1.11223e-18	Csf1
ENSMUSG00000014601	1604.45	1454.44	1500.3	1317.41	1509.33	1344.1	-0.12835	0.368616	Strip1
ENSMUSG00000014602	3.62998	2.65408	9.18179	5.5214	15.2458	0	0.428109	0.827653	Kif1a
ENSMUSG00000014603	21.7799	9.73164	13.7727	112.637	142.657	76.3318	2.87423	8.06589e-11	Alx3
ENSMUSG00000014606	1301.35	1297.85	1122.01	926.491	1221.84	1126.17	-0.1845	0.296647	Slc25a11
ENSMUSG00000014609	0	0	0	1.10428	0	0	1.24566	NA	Chrne
ENSMUSG00000014633	203.279	237.983	217.608	239.629	344.119	348.471	0.500599	0.0341088	Cmc2
ENSMUSG00000014668	748.684	663.521	727.197	676.923	618.543	745.618	-0.0678611	0.724341	Chfr
ENSMUSG00000014686	0	0	0	0	0	0	NA	NA	Ceacam16
ENSMUSG00000014704	42.6523	28.3102	22.0363	57.4225	92.5636	85.1819	1.33842	0.00244788	Hoxa2
ENSMUSG00000014725	0	0	0	0	0	0	NA	NA	Adam28
ENSMUSG00000014747	0	5.30817	1.83636	3.31284	4.35594	3.31877	0.617356	0.783275	Ankrd53
ENSMUSG00000014748	1820.44	2274.55	2222.91	3315.05	2627.72	3379.62	0.561202	0.000145904	Tex261
ENSMUSG00000014763	921.108	1035.09	947.56	913.239	1013.84	909.344	-0.0338817	0.851658	Fam120b
ENSMUSG00000014767	858.491	806.841	806.161	759.744	732.886	677.03	-0.187876	0.199328	Tbp
ENSMUSG00000014769	2447.52	2179	2136.6	2085.98	2295.58	2204.77	-0.0381865	0.806472	Psmb1
ENSMUSG00000014771	370.258	387.496	354.417	293.738	347.386	339.621	-0.181473	0.373522	Pdcd2
ENSMUSG00000014773	11.7974	24.7714	34.8908	13.2514	6.5339	8.85006	-1.3197	0.113246	Dll1
ENSMUSG00000014776	116.159	106.163	117.527	86.1338	82.7628	96.2445	-0.358083	0.260309	Nol3
ENSMUSG00000014778	1481.94	1316.43	1297.39	1824.27	1855.63	1618.46	0.371457	0.00308141	Fhod1
ENSMUSG00000014782	303.104	262.754	329.626	81.7167	88.2077	113.945	-1.65742	2.80937e-13	Plekhg4
ENSMUSG00000014786	808.579	739.604	899.815	811.645	842.873	945.851	0.0872477	0.640149	Slc9a5
ENSMUSG00000014791	101.64	81.3919	103.754	62.9439	65.339	67.4817	-0.550438	0.108022	Elmo3
ENSMUSG00000014813	6.35247	7.96225	7.34543	17.6685	17.4237	16.5939	1.25435	0.132608	Stc1
ENSMUSG00000014837	252.284	231.79	314.017	166.746	140.479	172.576	-0.733995	0.00146673	4931428F04Rik
ENSMUSG00000014846	78.0447	83.1613	66.1089	29.8155	47.9153	64.163	-0.68019	0.129574	Tppp3
ENSMUSG00000014850	815.839	658.213	769.434	568.704	499.844	433.653	-0.578528	0.000668086	Msh3
ENSMUSG00000014852	34.4848	18.5786	12.8545	45.2755	58.8051	48.6754	1.21253	0.0285928	Adamts13
ENSMUSG00000014856	283.139	273.371	233.217	183.31	225.42	258.864	-0.242534	0.353072	Tmem208
ENSMUSG00000014859	1969.27	1872.01	1798.71	1908.2	2009.18	1983.52	0.065237	0.625137	E2f4
ENSMUSG00000014867	6788.98	6740.49	6522.74	6121.02	6274.72	6315.63	-0.0998519	0.317873	Surf4
ENSMUSG00000014873	589.872	590.091	523.362	507.969	453.017	402.678	-0.320954	0.0671992	Surf2
ENSMUSG00000014905	832.174	985.549	871.351	768.579	712.195	667.074	-0.324339	0.0291867	Dnajb9
ENSMUSG00000014907	964.668	1030.67	977.86	672.506	651.212	569.723	-0.651008	4.706e-07	Naf1
ENSMUSG00000014932	559.018	543.202	568.353	493.613	382.233	355.109	-0.440575	0.0175108	Yes1
ENSMUSG00000014956	3018.33	2760.25	2999.69	3377.99	3203.79	2753.48	0.0887976	0.561382	Ppp1cb
ENSMUSG00000014959	3661.75	3618.4	3381.65	3040.08	3317.04	3191.55	-0.159083	0.151225	Gorasp2
ENSMUSG00000014980	473.713	513.123	407.671	386.498	418.17	337.409	-0.288194	0.147944	Tsen15
ENSMUSG00000015001	1.81499	0	0	0	0	0	-1.57957	NA	Oc90
ENSMUSG00000015002	2209.75	2292.24	2419.4	2653.58	2183.41	2115.17	0.00639786	0.974508	Efr3a
ENSMUSG00000015013	673.362	743.143	629.87	873.485	950.683	956.913	0.442401	0.00119863	Trappc2l
ENSMUSG00000015016	262.266	338.838	276.372	298.155	300.56	332.984	0.0861265	0.737261	Acsf3
ENSMUSG00000015023	1465.61	1373.93	1562.74	1508.45	1514.78	1473.54	0.0307436	0.847212	Ddx19a
ENSMUSG00000015027	1220.58	1078.44	1238.62	2677.88	2672.37	2552.14	1.15964	2.12518e-29	Galns
ENSMUSG00000015053	74.4147	195.517	94.5724	124.784	288.581	212.402	0.779192	0.0902543	Gata2
ENSMUSG00000015083	4.53748	3.53878	8.26361	5.5214	10.8898	21.0189	1.19758	0.298286	C8g
ENSMUSG00000015085	4.53748	5.30817	5.50907	1.10428	0	0	-3.69928	0.0908087	Entpd2
ENSMUSG00000015087	3539.23	3962.55	3927.97	4893.06	4265.55	4891.87	0.297795	0.00972795	Rabl6
ENSMUSG00000015090	18.1499	20.348	0.918179	9.93852	4.35594	23.2314	-0.0727753	0.964869	Ptgds
ENSMUSG00000015092	2053.66	1967.56	1490.2	1477.53	1677.04	1911.61	-0.121596	0.564271	Edf1
ENSMUSG00000015093	44.4673	13.2704	33.0544	83.9252	79.4958	65.2692	1.33433	0.00805131	Clic3
ENSMUSG00000015094	1185.19	1089.94	1032.95	1188.2	1314.4	1340.78	0.216377	0.11673	Npdc1
ENSMUSG00000015095	841.249	890.887	941.133	897.779	1099.87	908.238	0.120498	0.496546	Fbxw5
ENSMUSG00000015112	775.909	652.02	720.77	1307.47	1375.39	1321.98	0.898448	4.84811e-14	Slc25a13
ENSMUSG00000015120	3586.42	3493.66	3586.41	2968.3	3177.65	2874.06	-0.241842	0.0166572	Ube2i
ENSMUSG00000015126	331.236	365.379	297.49	227.482	283.136	245.589	-0.394692	0.0596674	Tsr3
ENSMUSG00000015127	532.7	512.238	519.689	532.263	439.949	483.435	-0.104237	0.590944	Unkl
ENSMUSG00000015133	1771.43	1769.39	1857.48	2221.81	2586.34	2857.46	0.505916	6.58287e-05	Lrrk1
ENSMUSG00000015134	3.62998	0	3.67271	19.877	16.3348	26.5502	3.1109	0.00211613	Aldh1a3
ENSMUSG00000015143	7782.69	7598.64	7288.5	10922.4	12071.4	10677.6	0.570755	7.14988e-10	Actn1
ENSMUSG00000015149	3965.76	3580.36	3445.01	4220.56	4732.72	4446.05	0.285835	0.0112245	Sirt2
ENSMUSG00000015165	6384.23	6513.12	6741.27	5699.19	6136.42	6393.07	-0.107477	0.344594	Hnrnpl
ENSMUSG00000015176	2636.28	2538.19	2602.12	2258.25	1908.99	2151.67	-0.299493	0.00940664	Nolc1
ENSMUSG00000015189	580.797	630.787	773.106	852.504	768.823	757.787	0.261635	0.145054	Casd1
ENSMUSG00000015202	588.057	510.469	527.034	559.87	557.56	545.385	0.0327782	0.873034	Cnksr3
ENSMUSG00000015214	395.668	475.966	486.635	510.177	421.437	598.486	0.171702	0.466894	Mtmr1
ENSMUSG00000015217	415.633	485.697	498.571	590.79	449.75	519.941	0.156545	0.469584	Hmgb3
ENSMUSG00000015222	43.5598	12.3857	17.4454	0	0	2.21252	-5.05806	0.000457962	Map2
ENSMUSG00000015224	12.7049	15.0398	8.26361	0	0	1.10626	-4.92947	0.00417828	Cyp2j9
ENSMUSG00000015242	0	0	0	0	0	0	NA	NA	Nipsnap3a
ENSMUSG00000015243	292.214	227.366	392.062	1022.56	759.022	838.544	1.52353	5.94312e-13	Abca1
ENSMUSG00000015247	261.359	256.561	274.535	270.548	296.204	324.134	0.168996	0.450996	Nipsnap3b
ENSMUSG00000015289	264.081	299.027	278.208	401.958	470.441	527.685	0.734644	3.84196e-05	Lage3
ENSMUSG00000015290	1430.21	1397.82	1427.77	1690.65	1740.2	1752.31	0.28443	0.00634302	Ubl4a
ENSMUSG00000015291	5112.83	4771.16	4808.5	5323.73	5683.41	5373.1	0.156897	0.126803	Gdi1
ENSMUSG00000015305	1434.75	1406.66	1705.98	1368.2	1067.2	1346.32	-0.265994	0.113237	Sash1
ENSMUSG00000015312	754.129	791.801	629.87	766.37	1038.89	753.362	0.233804	0.267044	Gadd45b
ENSMUSG00000015314	0	0	0	0	0	0	NA	NA	Slamf6
ENSMUSG00000015316	0	0	0	0	0	0	NA	NA	Slamf1
ENSMUSG00000015335	249.561	260.985	239.645	366.621	443.216	449.141	0.746822	1.95382e-05	Zdhhc12
ENSMUSG00000015337	116.159	86.7	57.8452	140.244	172.059	168.151	0.881718	0.00776863	Endog
ENSMUSG00000015340	0.907496	0	0	2.20856	0	0	1.18485	NA	Cybb
ENSMUSG00000015341	1328.57	1455.32	1497.55	1329.55	1373.21	1337.47	-0.0836427	0.559738	Golga7
ENSMUSG00000015342	0	0	0	0	0	0	NA	NA	Xk
ENSMUSG00000015354	866.659	910.35	929.197	1930.28	1836.03	2172.69	1.13392	1.06076e-23	Pcolce2
ENSMUSG00000015355	0.907496	0	0	2.20856	2.17797	0	2.17624	NA	Cd48
ENSMUSG00000015357	592.595	663.521	633.543	743.18	622.899	626.142	0.0761328	0.696285	Clpx
ENSMUSG00000015363	1438.38	1296.08	1090.8	1055.69	1163.03	1048.73	-0.227407	0.167112	Trabd
ENSMUSG00000015365	0	0	0	0	0	0	NA	NA	Mov10l1
ENSMUSG00000015377	255.006	208.788	186.39	141.348	150.28	141.601	-0.585703	0.0158049	Dennd6b
ENSMUSG00000015396	0	0	0	0	0	0	NA	NA	Cd83
ENSMUSG00000015401	0	0	0	0	0	0	NA	NA	Cltrn
ENSMUSG00000015405	0	0	0.918179	0	0	0	-0.677894	NA	Ace2
ENSMUSG00000015437	0	0	0	0	0	0	NA	NA	Gzmb
ENSMUSG00000015441	0	0	0	0	0	0	NA	NA	Gzmf
ENSMUSG00000015443	0	0	0	0	0	0	NA	NA	Gzmn
ENSMUSG00000015452	152.459	101.74	131.3	82.821	117.61	105.095	-0.33485	0.348276	Ager
ENSMUSG00000015461	1510.07	1327.04	1145.89	1193.73	1365.59	1327.51	-0.035285	0.864718	Atf6b
ENSMUSG00000015467	39.0223	43.35	28.4635	38.6498	55.5382	40.9315	0.285425	0.616671	Egfl8
ENSMUSG00000015468	21.7799	107.933	22.0363	2.20856	7.62289	8.85006	-3.02247	0.000476978	Notch4
ENSMUSG00000015474	679.715	504.276	628.952	1216.92	1380.83	1265.56	1.09177	7.11395e-14	Ppt2
ENSMUSG00000015476	0.907496	0.884694	2.75454	0	2.17797	1.10626	-0.465138	NA	Prrt1
ENSMUSG00000015478	603.485	507.815	489.389	602.937	849.407	743.405	0.456116	0.0158049	Rnf5
ENSMUSG00000015484	0	0	0	0	0	0	NA	NA	Fam163a
ENSMUSG00000015488	432.876	483.043	424.198	534.471	510.733	615.079	0.308808	0.0730366	Cacfd1
ENSMUSG00000015501	490.048	563.55	796.061	837.044	555.382	621.717	0.122978	0.685782	Hivep2
ENSMUSG00000015519	0	0	0	0	0	0	NA	NA	2310057J18Rik
ENSMUSG00000015522	4122.75	4330.58	4990.3	4096.88	3754.82	4187.19	-0.159211	0.240167	Arnt
ENSMUSG00000015533	0	0	0	0	0	0	NA	NA	Itga2
ENSMUSG00000015536	351.201	381.303	319.526	253.984	255.911	298.69	-0.380008	0.0551042	Mocs2
ENSMUSG00000015542	98.0096	101.74	115.69	143.556	180.771	118.37	0.489422	0.112058	Nat9
ENSMUSG00000015568	0	0	0	0	0	0	NA	NA	Lpl
ENSMUSG00000015575	1068.12	1035.98	898.897	958.515	1131.45	1174.85	0.120538	0.503235	Atp6v0e
ENSMUSG00000015579	0	0	0	0	0	0	NA	NA	Nkx2-5
ENSMUSG00000015597	585.335	728.988	1063.25	1088.82	397.479	982.357	0.0542281	0.948076	Zfp318
ENSMUSG00000015599	1.81499	4.42347	10.1	2.20856	0	2.21252	-1.88776	0.332342	Ttbk1
ENSMUSG00000015605	1765.99	1978.18	1999.79	2558.62	2376.16	2724.71	0.415165	0.000313166	Srf
ENSMUSG00000015619	51.7273	26.5408	33.9726	11.0428	27.2246	30.9752	-0.696271	0.317077	Gata3
ENSMUSG00000015627	0	0	0	0	0	0	NA	NA	Gata5
ENSMUSG00000015647	1129.83	1618.99	1480.1	1684.03	1951.46	1372.87	0.244038	0.252404	Lama5
ENSMUSG00000015652	317.624	345.031	285.554	19.877	40.2924	28.7627	-3.41326	7.6721e-35	Steap1
ENSMUSG00000015653	1047.25	1074.9	1143.13	400.853	296.204	368.384	-1.61596	2.32057e-28	Steap2
ENSMUSG00000015656	33375.9	30690	30973.8	43701.9	44330.4	41941.6	0.45162	8.22477e-08	Hspa8
ENSMUSG00000015659	297.659	299.027	389.308	474.84	350.653	336.302	0.236871	0.361125	Serac1
ENSMUSG00000015665	0	0	0	0	0	0	NA	NA	Awat1
ENSMUSG00000015668	587.15	586.552	571.107	557.661	635.967	568.617	0.0144118	0.945397	Pdzd11
ENSMUSG00000015671	931.091	943.084	816.261	522.324	510.733	472.372	-0.83774	3.61182e-10	Psma2
ENSMUSG00000015672	428.338	385.727	359.008	140.244	193.839	107.307	-1.40973	3.01692e-09	Mrpl32
ENSMUSG00000015697	3217.98	3358.3	3704.85	4011.85	3441.19	3397.32	0.077756	0.614548	Setdb1
ENSMUSG00000015702	138.847	132.704	104.672	94.968	79.4958	77.4381	-0.579068	0.0629866	Anxa9
ENSMUSG00000015709	5.44498	9.73164	5.50907	0	8.71187	3.31877	-0.780755	0.652697	Arnt2
ENSMUSG00000015711	1785.95	1620.76	1660.07	1680.71	1780.49	1751.21	0.0409289	0.778832	Prune1
ENSMUSG00000015714	8213.75	8378.06	7316.96	5748.88	6575.28	5637.49	-0.412619	0.000257112	Cers2
ENSMUSG00000015721	1.81499	0.884694	4.59089	0	6.5339	3.31877	0.43843	0.860298	Nlrp5
ENSMUSG00000015733	1850.38	2012.68	2270.66	2607.2	1941.66	2632.89	0.227556	0.202542	Capza2
ENSMUSG00000015745	1394.82	1155.41	1160.58	2262.67	2538.42	2390.62	0.954656	1.56022e-15	Plekho1
ENSMUSG00000015747	562.648	647.596	426.035	421.835	406.191	778.806	-0.0264274	0.949666	Vps45
ENSMUSG00000015748	2518.3	2364.79	2199.96	1886.11	1687.92	1794.35	-0.399934	0.000412637	Prpf3
ENSMUSG00000015749	3302.38	3449.42	3472.55	4079.21	3200.52	3825.44	0.119189	0.429454	Anp32e
ENSMUSG00000015750	4462.16	4263.34	4011.52	4926.19	5735.68	6006.98	0.38812	0.000971125	Aph1a
ENSMUSG00000015755	4159.96	4039.51	4982.95	4316.63	3266.95	3656.18	-0.229995	0.15905	Tab2
ENSMUSG00000015757	554.48	667.944	597.734	377.664	279.869	335.196	-0.874882	4.59171e-07	Ppil4
ENSMUSG00000015759	1075.38	1066.94	1029.28	1128.57	1171.75	1131.7	0.113838	0.396304	Cnih1
ENSMUSG00000015766	469.175	558.242	598.652	311.407	218.886	161.514	-1.23295	3.59825e-07	Eps8
ENSMUSG00000015776	805.856	733.412	839.215	587.477	613.098	506.666	-0.478166	0.0013407	Med22
ENSMUSG00000015787	0	0	0	0	0	0	NA	NA	Abo
ENSMUSG00000015790	442.858	422.884	366.353	292.634	332.14	288.733	-0.431623	0.0192398	Surf1
ENSMUSG00000015804	754.129	828.959	645.479	625.022	691.505	689.199	-0.152166	0.413945	Med28
ENSMUSG00000015806	589.872	687.407	639.97	673.611	727.441	729.024	0.151768	0.35846	Qdpr
ENSMUSG00000015812	27.2249	17.6939	29.3817	27.607	42.4704	38.719	0.551495	0.367937	Gnrh1
ENSMUSG00000015829	9.07496	13.2704	22.9545	18.7728	15.2458	12.1688	0.0289229	0.98008	Tnr
ENSMUSG00000015837	14693.3	14588.6	12871	8716.08	9731.16	8761.56	-0.631558	3.61852e-10	Sqstm1
ENSMUSG00000015839	2678.93	2642.58	2668.23	2442.67	2351.12	2216.94	-0.188571	0.0791272	Nfe2l2
ENSMUSG00000015843	0	0	0	0	0	0	NA	NA	Rxrg
ENSMUSG00000015846	1748.74	2201.12	2467.15	2867.81	2688.7	2846.4	0.388998	0.0104357	Rxra
ENSMUSG00000015850	1436.57	1328.81	1408.49	769.683	830.895	837.437	-0.775603	2.71849e-12	Adamtsl4
ENSMUSG00000015852	0	0	0	0	0	0	NA	NA	Fcrls
ENSMUSG00000015854	0	0	0	0	0	0	NA	NA	Cd5l
ENSMUSG00000015869	1039.08	1115.6	996.224	1000.48	1069.38	1080.81	-0.000203803	0.999101	Prpsap1
ENSMUSG00000015879	0	0	0	0	0	0	NA	NA	Fam184b
ENSMUSG00000015880	641.6	890.887	842.888	916.552	918.013	933.682	0.220725	0.23275	Ncapg
ENSMUSG00000015882	376.611	448.54	557.334	590.79	372.432	823.056	0.369642	0.254932	Lcorl
ENSMUSG00000015889	907.496	967.856	795.143	1182.68	1189.17	1195.86	0.417719	0.00138116	Lta4h
ENSMUSG00000015890	3.62998	1.76939	0	0	0	0	-3.15367	NA	Amdhd1
ENSMUSG00000015932	2813.24	2997.34	2693.94	3006.95	2967.48	2897.29	0.0609322	0.634952	Dstn
ENSMUSG00000015937	1460.16	1443.82	1469.09	845.878	1032.36	912.663	-0.647811	9.65345e-08	Macroh2a1
ENSMUSG00000015942	611.652	457.387	499.489	766.37	656.657	637.205	0.393501	0.0315285	Gtf2ird2
ENSMUSG00000015943	231.411	243.291	168.945	160.121	230.865	233.42	-0.0440195	0.905748	Bola1
ENSMUSG00000015944	737.794	532.586	762.088	520.116	377.877	464.628	-0.576772	0.00570928	Castor2
ENSMUSG00000015947	0	0.884694	1.83636	0	0	0	-2.16405	NA	Fcgr1
ENSMUSG00000015950	1545.47	1264.23	1491.12	4795.89	4055.38	4241.39	1.60617	5.38239e-42	Ncf1
ENSMUSG00000015957	41.7448	22.1174	40.3999	12.1471	15.2458	11.0626	-1.43767	0.0233483	Wnt11
ENSMUSG00000015961	1476.5	1520.79	1388.29	1162.81	1142.34	1071.96	-0.377022	0.000996874	Adss
ENSMUSG00000015962	0	0	0.918179	0	0	0	-0.677894	NA	1700016C15Rik
ENSMUSG00000015966	0	0	0	0	1.08898	0	1.24566	NA	Il17rb
ENSMUSG00000015968	0	0	2.75454	0	0	0	-2.18014	NA	Cacna1d
ENSMUSG00000015970	0	0	0.918179	1.10428	0	0	0.283887	NA	Chdh
ENSMUSG00000015971	365.721	415.806	356.253	447.233	423.615	404.89	0.164871	0.400601	Actr8
ENSMUSG00000015980	21.7799	35.3878	44.0726	40.8583	53.3602	46.4628	0.475071	0.39805	Lrrc27
ENSMUSG00000015981	0.907496	0.884694	0.918179	0	2.17797	0	-0.311373	NA	Stk32c
ENSMUSG00000015994	792.244	745.797	731.788	759.744	862.475	803.143	0.0956782	0.563295	Fnta
ENSMUSG00000016018	1106.24	1242.11	1364.41	811.645	731.797	772.168	-0.681107	2.68625e-07	Mtrex
ENSMUSG00000016024	2.72249	11.501	9.18179	0	7.62289	0	-1.61512	0.410971	Lbp
ENSMUSG00000016028	0	0	0	0	0	0	NA	NA	Celsr1
ENSMUSG00000016087	219.614	182.247	188.227	315.824	260.267	306.433	0.580701	0.00513908	Fli1
ENSMUSG00000016128	441.951	499.852	638.134	606.249	371.343	529.898	-0.0677426	0.835536	Stard13
ENSMUSG00000016150	0	0	0	0	0	0	NA	NA	Tenm1
ENSMUSG00000016179	0	0	0	2.20856	0	0	2.14667	NA	Camk1g
ENSMUSG00000016181	504.568	564.435	332.381	344.535	410.547	552.023	-0.100737	0.769749	Utp25
ENSMUSG00000016194	0	0.884694	1.83636	0	0	0	-2.16405	NA	Hsd11b1
ENSMUSG00000016200	0	0	0	0	0	0	NA	NA	Syt14
ENSMUSG00000016206	162.442	191.094	146.909	147.973	191.661	163.726	0.00816829	0.983016	H2-M3
ENSMUSG00000016239	51.7273	48.6582	86.3088	33.1284	22.8687	24.3377	-1.21622	0.0119547	Lonrf3
ENSMUSG00000016252	661.565	498.083	386.553	619.501	689.327	839.65	0.474504	0.0479165	Atp5e
ENSMUSG00000016253	926.553	973.164	922.769	1103.18	1070.47	1140.55	0.231595	0.0622806	Nelfcd
ENSMUSG00000016255	0	0	0	0	0	0	NA	NA	Tubb1
ENSMUSG00000016256	2948.45	2711.59	2410.22	3641.91	3946.48	3903.98	0.509967	7.84047e-06	Ctsz
ENSMUSG00000016257	1027.29	959.893	895.224	749.806	760.111	759.999	-0.344669	0.00814199	Prelid3b
ENSMUSG00000016262	1216.04	1312	1500.3	1484.15	1070.47	1205.82	-0.0992979	0.637731	Sertad4
ENSMUSG00000016283	1.81499	7.07755	0.918179	0	0	0	-4.0165	0.169352	H2-M2
ENSMUSG00000016308	889.346	728.988	771.27	611.771	654.479	595.167	-0.360231	0.0177617	Ube2a
ENSMUSG00000016319	3292.4	3259.21	3137.42	2439.35	2980.55	2934.9	-0.213734	0.101518	Slc25a5
ENSMUSG00000016327	0	0	0	0	0	0	NA	NA	Atp1b4
ENSMUSG00000016344	662.472	557.357	431.544	634.961	800.403	867.306	0.479558	0.0259999	Ppdpf
ENSMUSG00000016346	0	0	0	0	0	0	NA	NA	Kcnq2
ENSMUSG00000016349	0	0	0	0	0	0	NA	NA	Eef1a2
ENSMUSG00000016356	331.236	321.144	319.526	754.223	821.094	737.874	1.25106	2.67667e-21	Col20a1
ENSMUSG00000016382	3132.68	2777.06	3045.6	5109.5	4347.22	4449.37	0.634925	8.2586e-09	Pls3
ENSMUSG00000016386	0	0	0	0	0	0	NA	NA	Mpped2
ENSMUSG00000016409	642.507	636.98	782.288	829.314	713.284	706.899	0.125845	0.521046	Nkap
ENSMUSG00000016427	451.933	361.84	327.79	452.755	418.17	591.848	0.357576	0.124286	Ndufa1
ENSMUSG00000016458	1.81499	0	0	0	0	0	-1.57957	NA	Wt1
ENSMUSG00000016477	578.982	648.481	694.143	383.185	341.941	361.746	-0.822172	4.62046e-08	E2f3
ENSMUSG00000016481	541.775	533.471	559.171	648.212	747.043	608.442	0.294056	0.0661189	Cr1l
ENSMUSG00000016487	3757.03	3865.23	4455	6762.61	5664.89	6221.6	0.626828	7.87203e-08	Ppfibp1
ENSMUSG00000016493	27.2249	59.2745	62.4361	35.3369	21.7797	17.7001	-0.9935	0.098194	Cd46
ENSMUSG00000016494	177.869	256.561	156.09	4.41712	17.4237	7.74381	-4.31611	8.85652e-23	Cd34
ENSMUSG00000016495	490.955	511.353	435.217	470.423	540.136	493.391	0.0650697	0.756707	Plgrkt
ENSMUSG00000016496	68.9697	108.817	87.227	40.8583	60.9831	39.8253	-0.903412	0.0244127	Cd274
ENSMUSG00000016498	0	0	0	0	0	0	NA	NA	Pdcd1lg2
ENSMUSG00000016503	1188.82	1150.99	1087.12	977.287	1140.17	1125.06	-0.0797979	0.625137	Gtf3a
ENSMUSG00000016510	309.456	322.029	273.617	245.15	247.199	250.014	-0.286179	0.16253	Mtif3
ENSMUSG00000016520	343.941	355.647	336.053	491.404	680.615	453.566	0.650543	0.00123829	Lnx2
ENSMUSG00000016524	0	0.884694	0	0	0	0	-0.677894	NA	Il19
ENSMUSG00000016526	103.455	100.855	72.5361	47.484	99.0975	68.588	-0.36343	0.433584	Dyrk3
ENSMUSG00000016528	3841.43	3804.19	3451.43	4603.74	4917.85	4637.43	0.351527	0.000417715	Mapkapk2
ENSMUSG00000016529	0	0	0	0	0	0	NA	NA	Il10
ENSMUSG00000016534	13746.7	13865.8	14076.6	17545.9	16637.5	16189	0.272962	0.00153639	Lamp2
ENSMUSG00000016541	2718.86	2826.6	2546.11	2048.44	2249.84	2168.27	-0.323449	0.00257953	Atxn10
ENSMUSG00000016552	2070	2158.65	2128.34	1568.08	1452.7	1524.42	-0.484046	1.03472e-06	Foxred2
ENSMUSG00000016554	3499.3	3913	3503.77	2521.07	2559.11	2635.11	-0.500713	4.06354e-07	Eif3d
ENSMUSG00000016559	8384.36	8262.16	7458.36	8888.35	9511.18	9089.02	0.189496	0.0722959	H3f3b
ENSMUSG00000016619	1644.38	1526.1	1804.22	1472	1242.53	1278.83	-0.316955	0.0215713	Nup50
ENSMUSG00000016624	54.4498	92.0082	55.0907	79.5081	56.6272	121.688	0.354178	0.4972	Phf21b
ENSMUSG00000016626	0	0	0	0	0	0	NA	NA	Nlrp14
ENSMUSG00000016637	412.911	399.882	366.353	278.278	324.517	303.115	-0.380283	0.035437	Ift27
ENSMUSG00000016664	3336.86	2805.37	2576.41	2167.7	2252.02	2594.18	-0.313907	0.0360451	Pacsin2
ENSMUSG00000016756	15.4274	14.1551	6.42725	0	0	0	-5.89124	0.000753645	Cmah
ENSMUSG00000016757	1870.35	1836.63	1696.79	1398.02	1471.22	1541.02	-0.293149	0.0110643	Ttll12
ENSMUSG00000016758	0	0	0	3.31284	0	3.31877	3.73303	NA	Bik
ENSMUSG00000016763	39.9298	32.7337	44.9907	154.599	116.521	137.176	1.79589	6.20565e-09	Scube1
ENSMUSG00000016831	988.263	1120.02	1148.64	1081.09	982.263	1032.14	-0.0733845	0.658206	Tox4
ENSMUSG00000016833	336.681	300.796	263.517	246.254	240.665	247.802	-0.294452	0.173098	Mrps18c
ENSMUSG00000016918	31.7624	1.76939	3.67271	0	0	0	-5.9375	0.00338359	Sulf1
ENSMUSG00000016921	4817.9	4501.32	4232.8	4264.73	4376.63	4344.28	-0.0616005	0.627802	Srsf6
ENSMUSG00000016933	2748.81	2934.53	3544.17	4074.79	3613.25	3912.83	0.33025	0.0160963	Plcg1
ENSMUSG00000016940	266.804	289.295	276.372	238.524	277.691	268.821	-0.084652	0.728863	Kctd2
ENSMUSG00000016942	0	0	0	0	0	0	NA	NA	Tmprss6
ENSMUSG00000016946	891.161	785.609	801.57	728.825	740.509	684.774	-0.202198	0.174758	Kctd5
ENSMUSG00000016982	0	0	0	0	0	0	NA	NA	Pom121l2
ENSMUSG00000016984	447.396	434.385	498.571	495.822	392.034	424.803	-0.0725041	0.749235	Etaa1
ENSMUSG00000016995	0	1.76939	5.50907	1.10428	4.35594	3.31877	0.273224	0.915904	Matn4
ENSMUSG00000016998	0	0	0	0	0	0	NA	NA	Svs4
ENSMUSG00000017000	0	0	0	0	0	0	NA	NA	Svs6
ENSMUSG00000017002	39.9298	24.7714	17.4454	57.4225	43.5594	44.2503	0.821786	0.136556	Slpi
ENSMUSG00000017003	0	0	0	0	0	0	NA	NA	Svs3a
ENSMUSG00000017004	0	0	0	0	0	0	NA	NA	Svs5
ENSMUSG00000017007	0	0	0.918179	0	0	0	-0.677894	NA	Rbpjl
ENSMUSG00000017009	1821.34	1751.69	1598.55	2640.33	2658.21	2431.56	0.57985	5.37107e-08	Sdc4
ENSMUSG00000017049	0	0	0	0	0	0	NA	NA	Ccdc70
ENSMUSG00000017057	263.174	286.641	274.535	67.3611	98.0085	78.5443	-1.75646	1.00694e-14	Il13ra1
ENSMUSG00000017064	0	0	0	0	0	0	NA	NA	Prl5a1
ENSMUSG00000017119	2418.48	2296.67	2565.39	2449.29	2012.44	2074.23	-0.155628	0.283751	Nbr1
ENSMUSG00000017132	521.81	481.274	456.335	525.637	499.844	556.448	0.116193	0.536151	Cyth1
ENSMUSG00000017144	2452.96	2486.88	2582.84	3466.33	3116.67	3087.57	0.362361	0.000457545	Rnd3
ENSMUSG00000017146	1287.74	1399.59	1623.34	1745.87	1377.56	1607.39	0.134187	0.465966	Brca1
ENSMUSG00000017165	0	0	0	0	0	0	NA	NA	Gast
ENSMUSG00000017167	245.931	317.605	312.181	532.263	481.331	475.691	0.76595	1.16923e-05	Cntnap1
ENSMUSG00000017176	824.006	916.543	927.36	835.94	818.916	818.631	-0.109185	0.482493	Nt5c3b
ENSMUSG00000017188	209.632	171.631	150.581	268.34	327.784	294.265	0.743447	0.000738287	Coa3
ENSMUSG00000017195	1.81499	0	0	1.10428	1.08898	3.31877	1.60428	NA	Zpbp2
ENSMUSG00000017204	0	7.96225	11.0181	3.31284	2.17797	4.42503	-0.937205	0.623099	Gsdma
ENSMUSG00000017210	1858.55	1673.84	1632.52	1759.12	1907.9	1796.56	0.0811322	0.574606	Med24
ENSMUSG00000017211	0	0	0	0	0	0	NA	NA	Gsdma2
ENSMUSG00000017221	3635.43	3442.35	3238.42	2658	3076.38	2871.85	-0.261444	0.0251093	Psmd3
ENSMUSG00000017264	3548.31	3375.99	3260.45	3142.78	3113.4	3172.75	-0.111258	0.316565	Exosc10
ENSMUSG00000017286	292.214	320.259	253.417	239.629	235.221	269.927	-0.217758	0.351064	Glod4
ENSMUSG00000017288	881.179	836.921	794.224	986.122	952.861	942.532	0.197763	0.144954	Vps53
ENSMUSG00000017291	1638.94	1647.3	2140.27	2306.84	1482.11	1817.58	0.0470957	0.860401	Taok1
ENSMUSG00000017299	686.067	606.016	534.38	409.688	410.547	505.56	-0.462332	0.0110309	Dnttip1
ENSMUSG00000017300	2.72249	5.30817	1.83636	5.5214	5.44492	13.2751	1.29304	0.352225	Tnnc2
ENSMUSG00000017307	137.032	145.09	146.909	117.054	128.5	138.282	-0.160604	0.60261	Acot8
ENSMUSG00000017309	0	0	1.83636	8.83424	7.62289	4.42503	3.52158	0.0687614	Cd300lg
ENSMUSG00000017310	0	0	0	0	0	0	NA	NA	Spint4
ENSMUSG00000017311	0	0	0	0	0	0	NA	NA	Pyy
ENSMUSG00000017314	575.352	522.854	594.98	1010.42	957.217	938.107	0.779349	4.19573e-10	Mpp2
ENSMUSG00000017316	0	0	0	0	0	0	NA	NA	Ppy
ENSMUSG00000017344	0	0	0	0	0	0	NA	NA	Vtn
ENSMUSG00000017376	496.4	498.968	516.935	354.474	373.521	363.959	-0.469753	0.00166877	Nlk
ENSMUSG00000017386	1589.93	1451.78	1394.71	1520.59	1696.64	1414.9	0.0623273	0.712451	Traf4
ENSMUSG00000017390	578.982	332.645	439.808	1187.1	1304.6	1192.55	1.44715	2.75158e-14	Aldoc
ENSMUSG00000017400	212.354	171.631	224.036	311.407	345.208	328.559	0.696787	0.00043105	Stac2
ENSMUSG00000017404	13058.9	11959.3	10755.5	13699.7	15287.2	14929	0.295837	0.0109717	Rpl19
ENSMUSG00000017405	370.258	316.721	328.708	521.22	620.721	515.516	0.706727	1.7631e-05	Nek8
ENSMUSG00000017412	18.1499	11.501	8.26361	1.10428	0	0	-5.00344	0.00351889	Cacnb4
ENSMUSG00000017417	352.108	350.339	328.708	1193.73	1126.01	1147.19	1.74926	1.44243e-49	Plxdc1
ENSMUSG00000017418	766.834	815.688	972.351	1089.92	872.276	971.295	0.199411	0.276289	Arl5b
ENSMUSG00000017421	3368.63	3185.78	3237.5	2291.38	2367.45	2293.27	-0.494112	4.31996e-08	Zfp207
ENSMUSG00000017428	2028.25	1964.02	1990.61	1580.22	1550.71	1594.12	-0.34051	0.000586693	Psmd11
ENSMUSG00000017446	120.697	105.279	139.563	103.802	81.6738	85.1819	-0.433287	0.182199	C1qtnf1
ENSMUSG00000017453	0	1.76939	7.34543	0	1.08898	0	-2.94566	0.355012	Pipox
ENSMUSG00000017466	12984.5	13030.7	12598.3	14736.6	14886.4	13943.3	0.174108	0.0561681	Timp2
ENSMUSG00000017478	4322.4	4649.95	4873.69	6051.45	6411.94	6159.64	0.427629	6.74701e-06	Zc3h18
ENSMUSG00000017485	1231.47	1419.05	1636.19	1464.27	1324.2	1071.96	-0.151053	0.468447	Top2b
ENSMUSG00000017491	0	5.30817	2.75454	0	0	1.10626	-2.77109	NA	Rarb
ENSMUSG00000017493	3237.04	3575.93	2805.04	1419	2018.98	1456.94	-0.974422	1.95574e-09	Igfbp4
ENSMUSG00000017499	1422.05	1350.93	1250.56	888.945	895.145	1018.86	-0.521594	3.36354e-05	Cdc6
ENSMUSG00000017548	2408.49	2316.13	2465.31	2768.43	2537.33	2455.89	0.110414	0.380856	Suz12
ENSMUSG00000017550	910.218	1044.82	1135.79	810.541	750.31	761.106	-0.412644	0.00397207	Atad5
ENSMUSG00000017561	635.247	593.63	579.371	570.913	492.221	532.11	-0.180905	0.284479	Crlf3
ENSMUSG00000017588	0	0	0	0	0	0	NA	NA	Krt27
ENSMUSG00000017607	0	2.65408	0	1.10428	4.35594	2.21252	1.52305	0.604707	Tns4
ENSMUSG00000017615	1962.91	1969.33	1936.44	1839.73	1951.46	1864.04	-0.0534362	0.679836	Tnfaip1
ENSMUSG00000017631	2545.53	2429.37	2962.96	5003.49	4568.29	5404.07	0.915863	7.96583e-15	Abr
ENSMUSG00000017639	209.632	222.058	344.317	1053.48	976.819	1037.67	1.98362	2.99882e-25	Rab11fip4
ENSMUSG00000017652	0	0	0	0	2.17797	0	2.12918	NA	Cd40
ENSMUSG00000017664	1136.18	1037.75	1263.41	1187.1	1186.99	1010.01	-0.0223599	0.91226	Slc35c2
ENSMUSG00000017667	411.096	512.238	503.162	509.073	475.886	497.816	0.0557087	0.803043	Zfp334
ENSMUSG00000017670	1979.25	1853.43	1950.21	1890.53	1940.57	1788.82	-0.0411763	0.769459	Elmo2
ENSMUSG00000017677	2364.93	2404.6	2681.08	2495.67	2578.71	2524.48	0.0284816	0.848912	Wsb1
ENSMUSG00000017679	574.445	581.244	574.78	375.455	374.61	408.209	-0.579257	4.53286e-05	Ttpal
ENSMUSG00000017686	1175.21	1150.1	1196.39	1097.65	1098.78	1006.69	-0.136717	0.310556	Rhot1
ENSMUSG00000017688	0	0	0	0	0	0	NA	NA	Hnf4g
ENSMUSG00000017692	317.624	286.641	297.49	544.41	560.827	662.649	0.971259	5.83312e-10	Rhbdl3
ENSMUSG00000017697	108.9	136.243	109.263	6.62568	18.5127	14.3814	-3.16354	6.11904e-14	Ada
ENSMUSG00000017707	4508.44	4509.29	4438.47	7230.82	7028.3	6992.66	0.659305	5.61763e-17	Serinc3
ENSMUSG00000017713	26.3174	42.4653	33.9726	29.8155	18.5127	27.6565	-0.436474	0.499867	Tha1
ENSMUSG00000017715	831.266	778.531	826.361	739.867	730.708	692.518	-0.171415	0.234396	Pgs1
ENSMUSG00000017716	1208.78	1242.11	1274.43	1710.53	2044.02	2112.95	0.655405	8.56693e-08	Birc5
ENSMUSG00000017718	200.557	175.169	205.672	284.904	323.428	305.327	0.652528	0.000727019	Afmid
ENSMUSG00000017720	0	0	0	0	0	0	NA	NA	Trp53tg5
ENSMUSG00000017721	2422.11	2190.5	2174.25	3242.16	3558.8	3857.52	0.651193	4.82063e-09	Pigt
ENSMUSG00000017723	0	0	0	0	0	0	NA	NA	Wfdc2
ENSMUSG00000017724	143.384	127.396	179.045	103.802	114.343	76.3318	-0.610547	0.0524167	Etv4
ENSMUSG00000017733	0	0	0	0	0	0	NA	NA	Eppin
ENSMUSG00000017734	439.228	408.729	336.053	364.412	388.767	381.659	-0.0613321	0.801234	Dbndd2
ENSMUSG00000017737	11.7974	56.6204	16.5272	3.31284	6.5339	6.63755	-2.36626	0.0110309	Mmp9
ENSMUSG00000017740	112.53	132.704	132.218	210.917	242.843	327.452	1.04927	2.42062e-05	Slc12a5
ENSMUSG00000017747	382.963	491.89	493.062	374.351	413.814	349.578	-0.265757	0.198307	Ghdc
ENSMUSG00000017754	12213.1	10936.6	11305.5	40114.1	45331.1	45623.2	1.92753	2.24837e-95	Pltp
ENSMUSG00000017756	2092.69	2206.43	2363.39	1292.01	1141.26	1440.35	-0.782441	3.75518e-10	Slc12a7
ENSMUSG00000017760	9943.43	8414.33	8966.01	24279.8	25422.3	25261.4	1.45605	1.31297e-55	Ctsa
ENSMUSG00000017764	328.514	327.337	333.299	223.064	284.225	266.608	-0.353887	0.0789916	Zswim1
ENSMUSG00000017765	2888.56	2735.47	3548.76	3531.49	3060.04	3263.46	0.10354	0.548982	Slc12a4
ENSMUSG00000017767	1.81499	0.884694	8.26361	4.41712	1.08898	0	-0.991855	0.684973	Spata25
ENSMUSG00000017774	8688.37	8714.24	9081.7	10408.9	9575.43	10179.8	0.187697	0.0490478	Myo1c
ENSMUSG00000017776	1990.14	1923.33	1998.87	2081.57	1880.68	1933.74	-0.0039937	0.980707	Crk
ENSMUSG00000017778	1792.3	1292.54	1374.51	1616.67	1820.78	1754.53	0.219513	0.21634	Cox7c
ENSMUSG00000017781	3039.2	3111.47	2778.41	2768.43	2850.96	2882.91	-0.0707061	0.584146	Pitpna
ENSMUSG00000017801	912.033	798.879	633.543	908.822	890.789	821.95	0.161091	0.434561	Mlx
ENSMUSG00000017802	1236.92	1226.19	1241.38	1304.15	1204.42	1283.26	0.0335941	0.827653	Retreg3
ENSMUSG00000017817	39.0223	44.2347	43.1544	70.6739	59.8941	71.9068	0.679306	0.0870714	Jph2
ENSMUSG00000017830	285.861	377.764	353.499	72.8825	72.9619	44.2503	-2.41935	7.45109e-22	Dhx58
ENSMUSG00000017831	936.536	1015.63	959.497	887.841	821.094	848.5	-0.187253	0.171001	Rab5a
ENSMUSG00000017832	0	0	0	0	0	0	NA	NA	Hspb9
ENSMUSG00000017837	961.038	959.893	890.633	1296.42	1539.82	1411.59	0.595344	1.03625e-06	Nkiras2
ENSMUSG00000017843	2059.11	1918.02	2143.03	2420.58	2127.87	2568.73	0.217751	0.102001	Ppp2r5c
ENSMUSG00000017858	547.22	604.246	538.971	717.782	764.467	634.992	0.324725	0.0388069	Ift52
ENSMUSG00000017861	1493.74	1552.64	1669.25	2114.7	2176.88	2151.67	0.450391	1.24712e-05	Mybl2
ENSMUSG00000017868	0	0	0	0	0	0	NA	NA	Sgk2
ENSMUSG00000017897	183.314	92.0082	102.836	2.20856	30.4915	15.4876	-2.97052	7.12829e-07	Eya2
ENSMUSG00000017922	0	0	0	0	0	0	NA	NA	Prl3c1
ENSMUSG00000017929	868.474	820.112	1327.69	1138.51	715.462	1126.17	-0.0173384	0.961873	B4galt5
ENSMUSG00000017943	27.2249	25.6561	22.0363	5.5214	7.62289	5.53129	-2.00354	0.00698178	Gdap1l1
ENSMUSG00000017950	0	0	0	0	0	0	NA	NA	Hnf4a
ENSMUSG00000017969	107.992	69.0062	79.8815	330.18	250.466	306.433	1.78835	3.06582e-13	Ptgis
ENSMUSG00000017978	0	0	0	0	0	0	NA	NA	Cadps2
ENSMUSG00000017999	1990.14	1851.67	1799.63	1346.12	1212.04	1296.53	-0.549495	4.86608e-07	Ddx27
ENSMUSG00000018001	1375.76	1350.93	1397.47	1304.15	1401.52	1393.89	-0.00858162	0.958666	Cyth3
ENSMUSG00000018008	0.907496	2.65408	0.918179	0	0	4.42503	-0.0216516	NA	Cyth4
ENSMUSG00000018012	93.4721	73.4296	52.3362	67.3611	80.5848	67.4817	-0.0254	0.963293	Rac3
ENSMUSG00000018040	958.316	1105.87	790.552	712.26	762.289	622.823	-0.444878	0.012489	Rrp7a
ENSMUSG00000018042	6064.8	5843.41	5848.8	5164.72	5640.94	5967.16	-0.0822611	0.512081	Cyb5r3
ENSMUSG00000018068	732.349	591.86	656.498	920.969	582.606	867.306	0.25937	0.268291	Ints2
ENSMUSG00000018076	2195.23	2251.55	3003.36	4501.04	3449.9	4110.85	0.695143	1.39108e-05	Med13l
ENSMUSG00000018102	479.158	457.387	385.635	251.776	279.869	268.821	-0.724078	3.56192e-05	H2bc4
ENSMUSG00000018126	831.266	624.594	564.68	1455.44	1580.12	1580.84	1.19203	5.44659e-14	Baiap2l2
ENSMUSG00000018143	530.885	546.741	450.826	286.008	241.754	271.033	-0.936475	2.79854e-08	Mafk
ENSMUSG00000018160	1703.37	1617.22	2397.36	2164.39	1377.56	1608.5	-0.150769	0.569918	Med1
ENSMUSG00000018166	148.829	136.243	113.854	82.821	68.606	59.7379	-0.917926	0.00247042	Erbb3
ENSMUSG00000018167	694.234	734.296	706.997	702.322	988.797	751.149	0.19372	0.332704	Stard3
ENSMUSG00000018168	0	0	0	0	0	0	NA	NA	Ikzf3
ENSMUSG00000018169	0	2.65408	0.918179	3.31284	0	0	-0.112444	NA	Mfng
ENSMUSG00000018171	1710.63	1905.63	1304.73	911.031	1045.42	851.819	-0.80931	1.32552e-06	Vmp1
ENSMUSG00000018189	440.136	474.196	413.18	354.474	327.784	354.003	-0.357594	0.0358389	Uchl5
ENSMUSG00000018196	205.094	259.215	219.445	199.875	277.691	282.096	0.151707	0.605875	Glrx2
ENSMUSG00000018199	1067.22	1012.97	1294.63	1752.49	1305.69	1364.02	0.390024	0.0266782	Ro60
ENSMUSG00000018209	1156.15	1184.61	1136.71	1172.74	1202.24	1203.61	0.0413199	0.779603	Stk4
ENSMUSG00000018211	0	0	0	0	0	0	NA	NA	Wfdc15b
ENSMUSG00000018217	2853.17	2422.29	2464.39	3633.08	3921.43	3412.81	0.502874	1.63151e-05	Pmp22
ENSMUSG00000018238	26.3174	53.9664	33.0544	33.1284	53.3602	27.6565	0.00984138	0.990523	Gdf9
ENSMUSG00000018239	129.772	151.283	157.927	120.366	99.0975	97.3507	-0.470602	0.100142	Zcchc10
ENSMUSG00000018259	0	0	0	0	0	0	NA	NA	Prl8a2
ENSMUSG00000018263	0	0	0	0	0	0	NA	NA	Tbx5
ENSMUSG00000018286	2062.74	1913.59	1621.5	1505.13	1734.75	1674.87	-0.187773	0.232099	Psmb6
ENSMUSG00000018287	540.868	506.93	482.962	592.998	655.568	667.074	0.323566	0.0331502	Spag7
ENSMUSG00000018293	8305.4	8167.5	7193.01	6885.18	8702.07	8023.69	-0.00335594	0.986215	Pfn1
ENSMUSG00000018322	931.091	942.199	864.924	672.506	730.708	743.405	-0.351227	0.00760671	Tomm34
ENSMUSG00000018326	5427.73	5342.67	5195.05	4568.4	4939.63	4663.98	-0.1719	0.0837331	Ywhab
ENSMUSG00000018334	365.721	452.079	591.307	337.91	186.216	282.096	-0.805642	0.00334813	Ksr1
ENSMUSG00000018339	0	0.884694	0	2.20856	1.08898	0	1.76407	NA	Gpx3
ENSMUSG00000018340	3541.96	3544.97	3231.07	3339.34	3226.66	3364.13	-0.0553238	0.664601	Anxa6
ENSMUSG00000018341	0	0	0	0	0	0	NA	NA	Il12rb2
ENSMUSG00000018347	186.944	191.979	131.3	205.396	184.038	180.32	0.158744	0.616228	Zkscan6
ENSMUSG00000018362	2090.87	2458.57	2564.47	3011.37	3535.93	3552.19	0.505579	9.29328e-05	Kpna2
ENSMUSG00000018363	1819.53	1761.43	2059.47	3569.03	2983.82	3372.98	0.815427	3.78616e-12	Smurf2
ENSMUSG00000018372	348.478	343.261	369.108	379.872	395.301	407.103	0.156459	0.412187	Cep95
ENSMUSG00000018377	2041.87	1948.1	2236.68	2418.37	2065.8	2204.77	0.103358	0.487105	Vezf1
ENSMUSG00000018378	565.37	612.208	593.143	719.99	594.585	743.405	0.216725	0.209983	Cuedc1
ENSMUSG00000018379	3098.19	3518.43	3385.32	2840.21	2819.38	2860.78	-0.231323	0.031031	Srsf1
ENSMUSG00000018381	92.5646	110.587	75.2906	94.968	86.0297	123.901	0.130142	0.760044	Abi3
ENSMUSG00000018387	34.4848	24.7714	47.7453	22.0856	44.6483	36.5065	-0.050292	0.949225	Shroom1
ENSMUSG00000018395	1032.73	1055.44	1103.65	908.822	788.424	819.737	-0.342708	0.00826414	Kif3a
ENSMUSG00000018398	5067.46	5162.19	5071.1	3188.06	3105.78	3116.33	-0.701322	5.11713e-18	Septin8
ENSMUSG00000018401	1108.05	1484.52	1606.81	1474.21	1051.96	1338.57	-0.119854	0.61943	Mtmr4
ENSMUSG00000018405	126.142	140.666	128.545	128.096	214.53	128.326	0.252675	0.48955	Mrm1
ENSMUSG00000018411	138.847	176.054	170.781	298.155	287.492	209.083	0.710424	0.00351137	Mapt
ENSMUSG00000018412	1795.93	1636.68	1747.29	1656.42	1822.96	1654.96	-0.0126548	0.938811	Kansl1
ENSMUSG00000018415	1416.6	1473.02	1520.5	2175.43	2210.64	2261.19	0.591956	8.12408e-10	Gid4
ENSMUSG00000018417	1826.79	1911.82	2357.88	3294.07	2035.31	2521.16	0.364817	0.076771	Myo1b
ENSMUSG00000018425	877.549	820.112	782.288	776.309	638.145	653.799	-0.261977	0.0999659	Dhx40
ENSMUSG00000018427	230.504	250.368	375.535	365.517	280.958	330.771	0.190638	0.535799	Ypel2
ENSMUSG00000018428	799.504	799.764	722.606	652.629	620.721	700.261	-0.234609	0.11645	Akap1
ENSMUSG00000018433	942.888	1260.69	1053.15	604.041	841.785	805.356	-0.532779	0.00417828	Nol11
ENSMUSG00000018442	853.954	856.384	846.561	787.351	735.064	851.819	-0.107023	0.503333	Derl2
ENSMUSG00000018446	2031.88	1902.09	1651.8	1345.01	1592.09	1461.37	-0.344757	0.0134058	C1qbp
ENSMUSG00000018449	230.504	246.83	213.017	261.714	335.407	317.496	0.405714	0.0573945	Rpain
ENSMUSG00000018451	0	0	0	0	0	0	NA	NA	6330403K07Rik
ENSMUSG00000018459	0	0	0	0	0	0	NA	NA	Slc13a3
ENSMUSG00000018470	214.169	220.289	219.445	271.653	263.534	285.415	0.327527	0.104003	Kcnab3
ENSMUSG00000018474	1949.3	1611.91	1778.51	2031.87	1812.07	1813.16	0.083347	0.605251	Chd3
ENSMUSG00000018476	4233.47	3532.58	4216.28	6781.38	5530.95	6124.24	0.621691	5.51167e-07	Kdm6b
ENSMUSG00000018479	0	1.76939	0.918179	0	0	0	-2.14781	NA	1700125H20Rik
ENSMUSG00000018481	1668.89	1644.65	1698.63	1537.16	1289.36	1233.48	-0.30396	0.0247908	Appbp2
ENSMUSG00000018486	0	0	0	0	0	0	NA	NA	Wnt9b
ENSMUSG00000018500	11.7974	12.3857	13.7727	9.93852	18.5127	12.1688	0.0987176	0.9262	Adora2b
ENSMUSG00000018501	6132.86	6153.93	7921.13	7715.6	5322.95	5987.07	-0.0869709	0.696269	Ncor1
ENSMUSG00000018507	190.574	174.285	179.963	311.407	298.382	212.402	0.593868	0.0119561	Trpv2
ENSMUSG00000018509	379.333	427.307	331.462	217.543	270.068	311.965	-0.509551	0.0213492	Cenpv
ENSMUSG00000018537	1457.44	1301.39	1366.25	1460.96	1791.38	1580.84	0.228651	0.107687	Pcgf2
ENSMUSG00000018541	577.167	629.018	589.471	668.089	650.123	619.505	0.109756	0.515063	Cwc25
ENSMUSG00000018543	0	0	0	0	0	0	NA	NA	1700001P01Rik
ENSMUSG00000018547	1530.95	1512.83	1733.52	1839.73	1602.98	1779.97	0.128631	0.381958	Pip4k2b
ENSMUSG00000018548	1791.4	1572.1	1925.42	1682.92	1693.37	1795.46	-0.032223	0.853894	Trim37
ENSMUSG00000018554	20.8724	60.1592	29.3817	16.5642	45.7373	27.6565	-0.296022	0.720596	Ybx2
ENSMUSG00000018559	3419.44	3272.48	3297.18	4368.53	4550.86	4259.09	0.399779	8.11494e-06	Ctdnep1
ENSMUSG00000018565	1001.88	939.545	872.27	894.466	1024.73	1125.06	0.113593	0.527985	Elp5
ENSMUSG00000018566	40.8373	40.6959	67.9452	56.3183	70.7839	56.4192	0.29706	0.563085	Slc2a4
ENSMUSG00000018567	7282.66	6930.7	6546.61	8600.13	10843	9324.65	0.470658	7.64398e-05	Gabarap
ENSMUSG00000018569	0	0	0	0	0	0	NA	NA	Cldn7
ENSMUSG00000018570	59.8947	37.1572	22.9545	36.4412	57.7161	43.1441	0.19429	0.776681	2810408A11Rik
ENSMUSG00000018572	1413.88	1358.01	1509.49	1495.19	1396.08	1360.7	-0.00986984	0.955163	Phf23
ENSMUSG00000018574	1206.06	975.818	913.588	1056.8	1096.61	1360.7	0.182965	0.359538	Acadvl
ENSMUSG00000018581	0	0	0.918179	0	1.08898	0	0.283887	NA	Dnah11
ENSMUSG00000018583	4460.34	4512.83	4432.05	3495.04	3822.33	3710.39	-0.281645	0.00283066	G3bp1
ENSMUSG00000018585	587.15	557.357	403.999	499.134	603.297	632.78	0.164077	0.504396	Atox1
ENSMUSG00000018589	0	0	0	0	0	0	NA	NA	Glra2
ENSMUSG00000018593	102455	83854.9	103349	212332	211308	223992	1.16082	2.3618e-28	Sparc
ENSMUSG00000018595	0	0	0	0	0	0	NA	NA	Glra4
ENSMUSG00000018599	199.649	178.708	142.318	177.789	154.636	151.557	-0.10569	0.746257	Mief2
ENSMUSG00000018604	205.094	150.398	196.49	170.059	135.034	188.064	-0.162453	0.618953	Tbx3
ENSMUSG00000018620	0	0	0	2.20856	0	1.10626	2.73256	NA	Mmp20
ENSMUSG00000018623	0	0	0	0	0	0	NA	NA	Mmp7
ENSMUSG00000018634	0	0	0	0	0	0	NA	NA	Crhr1
ENSMUSG00000018648	155.182	184.016	180.881	46.3797	53.3602	58.6317	-1.7155	1.69076e-10	Dusp14
ENSMUSG00000018651	516.365	503.391	515.098	384.289	386.589	403.784	-0.385844	0.0101717	Tada2a
ENSMUSG00000018654	0	0	0	0	0	0	NA	NA	Ikzf1
ENSMUSG00000018656	0	0	1.83636	0	0	0	-1.59427	NA	Tcaf3
ENSMUSG00000018659	151.552	159.245	157.927	224.169	215.619	215.72	0.483818	0.024405	Pnpo
ENSMUSG00000018661	916.571	919.197	849.315	817.167	774.268	867.306	-0.127177	0.406759	Cog1
ENSMUSG00000018666	1370.32	1317.31	1307.49	1417.89	1364.5	1381.72	0.0597601	0.665161	Cbx1
ENSMUSG00000018669	826.729	823.65	864.924	884.528	843.962	757.787	-0.0166742	0.929643	Cdk5rap3
ENSMUSG00000018672	2402.14	2304.63	2002.55	3141.68	4002.02	3543.34	0.671611	2.93815e-07	Copz2
ENSMUSG00000018677	5126.44	4762.31	4510.09	3136.15	3750.46	3272.31	-0.503181	1.0835e-05	Slc25a39
ENSMUSG00000018678	1013.67	1067.83	1021.01	1153.97	1166.3	1199.18	0.18185	0.144061	Sp2
ENSMUSG00000018697	569.907	530.817	443.48	334.597	369.166	379.447	-0.511658	0.00375318	Aatf
ENSMUSG00000018698	91.6571	130.05	93.6542	78.4038	62.0721	63.0567	-0.632407	0.0725703	Lhx1
ENSMUSG00000018707	10793.8	9673.25	8309.52	11749.5	11626	13963.2	0.375768	0.00714234	Dync1h1
ENSMUSG00000018727	0	0	0	0	0	1.10626	1.24566	NA	Cpsf4l
ENSMUSG00000018733	123.419	115.01	110.181	155.703	153.547	158.195	0.423113	0.103272	Pex12
ENSMUSG00000018736	2110.84	2209.97	2086.1	1850.77	2163.81	1938.16	-0.106057	0.443804	Ndel1
ENSMUSG00000018740	81.6746	99.9705	81.7179	45.2755	23.9576	33.1877	-1.36345	0.000545387	Slc25a35
ENSMUSG00000018750	1299.53	1212.92	1705.98	1649.79	1355.78	1620.67	0.133216	0.52701	Zbtb4
ENSMUSG00000018752	215.077	154.822	159.763	176.685	214.53	220.145	0.207145	0.492863	Tnfsfm13
ENSMUSG00000018761	509.105	418.46	451.744	471.527	512.911	482.329	0.088886	0.665272	Mpdu1
ENSMUSG00000018765	3348.66	3086.7	3037.33	3158.24	3726.5	3432.72	0.123268	0.357512	Fxr2
ENSMUSG00000018770	1517.33	1493.36	1291.88	1292.01	1499.53	1532.17	0.00701768	0.97298	Atp5g3
ENSMUSG00000018774	273.156	224.712	277.29	167.85	163.348	139.389	-0.719666	0.00104599	Cd68
ENSMUSG00000018776	0	0	0.918179	0	2.17797	0	1.16752	NA	Slc35g3
ENSMUSG00000018796	1022.75	866.116	987.042	727.72	762.289	736.768	-0.368903	0.00680539	Acsl1
ENSMUSG00000018800	644.322	814.803	778.615	816.063	647.945	557.554	-0.146635	0.534983	Abca5
ENSMUSG00000018809	192.389	191.979	205.672	178.893	175.326	178.108	-0.148411	0.56942	Smyd4
ENSMUSG00000018819	64.4322	55.7357	68.8634	365.517	364.81	378.34	2.55295	3.58075e-37	Lsp1
ENSMUSG00000018820	669.732	707.755	755.661	814.958	849.407	928.151	0.281398	0.0500736	Zfyve27
ENSMUSG00000018821	729.627	685.638	560.089	526.741	615.276	640.523	-0.148273	0.478405	Avpi1
ENSMUSG00000018822	0	0	0	0	0	0	NA	NA	Sfrp5
ENSMUSG00000018830	3.62998	2.65408	7.34543	3.31284	3.26695	1.10626	-0.823951	0.653746	Myh11
ENSMUSG00000018841	226.874	241.522	183.636	207.605	263.534	217.933	0.079553	0.794249	Rad51d
ENSMUSG00000018844	0	0	0	0	0	0	NA	NA	Fndc8
ENSMUSG00000018845	0	0	0	0	1.08898	0	1.24566	NA	Unc45b
[truncated: 33,684 more rows]
